# Supplementary material for: Cell-specific measurements show nitrogen fixation by particle-attached putative non-cyanobacterial diazotrophs in the North Pacific Subtropical Gyre
Source: Nat Commun. 2022 Nov 15;13:6979. doi: 10.1038/s41467-022-34585-y (PMC9666432; doi:10.1038/s41467-022-34585-y)
Supplement: Supplementary file 4 — Source Data [file 41467_2022_34585_MOESM4_ESM.xlsx]

## Sheet: Fig.1_NFR
Sample description	Rep1 NFR (nmol N L–1 d–1)	Rep2 NFR (nmol N L–1 d–1)	Rep3 NFR (nmol N L–1 d–1)	Average NFR	Stdev NFR	dark/light %	LOD (nmol N L–1 d–1)	MQR (nmol N L–1 d–1)	Detected?	Quantified?
S5 - light	0.441738	0.44858	0.635531	0.508616	0.109965	69.0417	0.188195	0.133072	yes	yes
S5 - dark	0.510918	0.302047	0.240507	0.351157	0.141737		0.155696	0.150912	yes	yes
S10 - light	0.105845	0.13421	0.343995	0.194684	0.130083	65.2726	0.123638	0.129832	yes	yes
S10 - dark	0.0867868	0.0887046	0.205733	0.127075	0.068127		0.317169	0.100999	yes	yes
S14 - light	0.187154	0.368681	0.130667	0.228834	0.124361	24.985	0.289436	0.134272	yes	yes
S14 - dark	0.0971572	0.0311814	0.0431839	0.0571742	0.0351426		0.0757342	0.0490193	yes	yes
S17 - light	0.13859	0.105654	0.0613984	0.101881	0.0387338	NA	0.326119	0.0905858	yes	yes
S17 -dark	0.0214947	0.0704459	0.0589566	0.050299	0.0255982		0.294596	0.075113	yes	FALSE
S20 - light	0.087876	0.288877	0.0799033	0.152219	0.118416		0.240323	0.103757	yes	yes
S20 - dark	0.0240469	-0.00215488	-0.0130377	0.00295144	0.0190623	NA	0.147914	0.046286	yes	FALSE
S22 - light	0.146001	0.106373	0.102147	0.118173	0.0241916		0.172993	0.0666118	yes	yes
S22 - dark	0.0424631	0.0914462	0.0607875	0.064899	0.024749	NA	0.175158	0.0343512	yes	yes
S23 - light	0.347089	0.329385	0.456166	0.377547	0.0686596		0.160191	0.0848669	yes	yes

## Sheet: Fig.1_nifH
Group	OTU	S5	S10	S14	S17	S20	S22	S23
Archaea	Methanosarcina	0	3	5	6	0	0	0
NCD	1G	120	6	5	335	184	9	48
NCD	1J/1K	0	0	0	129	0	0	0
NCD	1O/1P	7	0	0	1	20	0	0
NCD	gammaA	241	313	29	244	178	162	78
Cyano	Cyanothece	8	4	1	0	6	0	0
Cyano	Crocosphaera	289	165	24	16	0	0	0
Cyano	Het1	0	1	0	0	0	0	0
Cyano	Tricho	46	58	11	2	0	53	0
Cyano	UCYN-A	27	188	663	5	350	514	612

## Sheet: Fig.3_b
IMAGEFILE	N net percent	C net percent
filter3_largeparticles@_17.im	98.3746	1.32401
Filt5_particleE28_depth@_1.im	63.4094	-0.499466
Nfixer_filt5_57.im	58.6023	1.86475
Filt5_particleE28_depth@_3.im	56.0068	1.164
Filt5_particleE28_depth@_3.im	43.8202	-0.0304059
filter3_largeparticles@_33.im	36.6594	-1.85626
Nfixer_filt5_57.im	36.1947	0.72433
Filt5_particlesE@_21.im	33.8858	-1.14481
Filt5_particleE28_depth@_2.im	30.8707	-0.629247
filter23_particles@_6.im	27.9323	23.6559
Filt5_particleE28_depth@_2.im	23.8846	-0.37576
rerun_fil22_large_2_17_56_59_90_3.im	20.1284	32.1039
rerun_fil22_large_2_17_56_59_90_3.im	20.0426	33.4399
Filt5_particleE28_depth@_4.im	19.9199	0.0850635
rerun_fil22_large_2_17_56_59_90_3.im	19.2559	32.0987
rerun_fil22_large_2_17_56_59_90_3.im	18.9533	27.5251
rerun_fil22_large_2_17_56_59_90_3.im	18.9148	29.1625
rerun_fil22_large_2_17_56_59_90_3.im	18.8652	22.7174
Filt5_particleE28_depth@_2.im	17.7683	-1.27436
rerun_fil22_large_2_17_56_59_90_3.im	17.7553	23.7759
rerun_fil22_large_2_17_56_59_90_3.im	17.408	22.0152
rerun_fil22_large_2_17_56_59_90_3.im	16.9831	29.6014
rerun_fil22_large_2_17_56_59_90_3.im	16.0122	28.4977
rerun_fil22_large_2_17_56_59_90_3.im	15.9527	20.5867
Nfixer_filt5_57.im	15.3863	-0.241287
Filt5_particleE28_depth@_4.im	15.3272	0.0326764
filter3_largeparticles@_91.im	15.0449	1.39282
Filt5_particleE28_depth@_2.im	15.0085	-0.396279
Nfixer_filt5_20.im	14.5322	1.1964
Nfixer_filt7_31.im	14.4668	12.5991
Filt5_particlesErestart@_6.im	13.6512	-0.114006
Filt5_particlesErestart@_6.im	13.4783	0.806501
filter22_largeparticles@_56.im	12.8165	12.7961
Nfixer_filt7_31.im	12.7683	21.8793
Filt5_particlesE@_22.im	12.3288	0.881885
Nfixer_filt7_31.im	12.0391	21.2781
filter3_largeparticles@_82.im	11.904	1.89849
Nfixer_filt7_31.im	11.4873	21.1842
Filt5_particlesE@_21.im	11.4583	-2.9808
Nfixer_filt7_31.im	10.9023	17.0799
Nfixer_filt7_31.im	10.7839	23.1701
Filt5_particleErestart6_depth@_2.im	10.6844	-0.192459
Nfixer_filt7_31.im	10.6711	22.5986
Nfixer_filt5_57.im	10.6291	0.869685
Nfixer_filt5_57.im	9.03572	0.89564
Nfixer_filt7_31.im	8.47532	18.2724
Nfixer_filt7_31.im	8.26143	15.1651
Nfixer_filt7_31.im	8.18916	21.8122
Filt5_particleErestart6_depth@_3.im	7.70386	0.154176
Nfixer_filt7_31.im	7.48924	24.8115
Nfixer_filt5_20.im	7.12711	0.768509
filt7D_22_redone.im	7.00281	12.3219
Nfixer_filt5_57.im	6.71647	1.20114
Nfixer_filt5_57.im	6.70999	0.508576
filter3_largeparticles@_92.im	6.70796	40.3721
filt7D_22_redone.im	6.62592	14.6957
filter3_largeparticles@_92.im	6.52654	26.6307
filt7D_22_redone.im	6.45238	13.0432
filt7D_22_redone.im	6.12379	10.0535
filt7D_22_redone.im	6.06453	10.8187
filt7D_22_redone.im	5.98838	14.7963
Nfixer_filt5_57.im	5.8992	0.744552
Nfixer_filt5_57.im	5.85765	0.582234
filt7D_22_redone.im	5.70835	16.863
Nfixer_filt5_57.im	5.67462	0.968523
filt7D_22_redone.im	5.63948	11.5521
filt7D_22_redone.im	5.35715	13.5917
filt7D_22_redone.im	5.18596	18.8831
Nfixer_filt5_57.im	4.98781	0.707398
filt7D_22_redone.im	4.83467	11.3726
filt7D_22_redone.im	4.44273	14.8557
filter3_largeparticles@_10.im	4.02843	0.947196
filt7D_22_redone.im	3.91522	9.90262
filt7D_22_redone.im	3.81062	11.3921
filter22_largeparticles@_62 ROI 42	3.74764	-0.329611
filter3_largeparticles@_29 ROI 40	3.73811	1.76257
filt5_particles@_10 ROI 26	3.70275	2.03041
filter3_largeparticles@_17 ROI 210	3.69964	-2.99919
filter3_largeparticles@_26 ROI 242	3.69275	-1.24633
Filter7D_long_18 ROI 10	3.66131	-0.706165
filter3_largeparticles@_44 ROI 113	3.65858	1.3848
filter5_long_57 ROI 15	3.6445	0.551042
filter5_long_16 ROI 14	3.63204	1.44949
Filter7D_long_22 ROI 42	3.63092	4.40704
filter1_particles_screen_40@_61 ROI 104	3.6235	27.6598
filter1_long@_2 ROI 2	3.6209	0.422937
filter3_largeparticles@_52 ROI 161	3.5926	5.28759
filter3_largeparticles@_81 ROI 168	3.58599	2.23642
filter3_largeparticles@_46 ROI 69	3.58292	0.975182
filter3_largeparticles@_82 ROI 90	3.55785	1.08306
filter3_largeparticles@_81 ROI 216	3.55469	1.56707
filter1_long@_45 ROI 13	3.53661	0.0522908
filter1_long@_30 ROI 39	3.49295	3.37596
filter1_particles_screen@_27 ROI 9	3.48453	-1.38137
filter3B_particles@_4 ROI 33	3.48172	3.64864
filter1_long@_12 ROI 52	3.48111	0.0379948
filter5_long_1 ROI 6	3.45089	0.454345
filter3_largeparticles@_35 ROI 126	3.44814	11.7928
filter1_long@_3 ROI 18	3.43245	-2.44381
filter1_long@_24 ROI 34	3.3966	-3.34326
filter1_long@_13 ROI 23	3.38283	1.82717
filter1_particles_screen_40@_21 ROI 176	3.35084	11.5926
filter5_long_20 ROI 3	3.34019	1.17437
filter3_largeparticles@_91 ROI 174	3.33301	0.453834
filter5_long_24 ROI 3	3.32958	0.865466
filter1_long@_32 ROI 31	3.32446	3.26632
filter5_long_2 ROI 32	3.31294	-0.0423576
filter1_particles_screen_40@_14 ROI 109	3.28708	-0.469364
filter1_long@_19 ROI 11	3.27782	-0.146384
filter3_largeparticles@_17 ROI 158	3.27554	-0.903239
filter22_largeparticles@_76 ROI 6	3.25736	3.24612
Filter7D_long_4 ROI 148	3.25072	12.9183
filter3_largeparticles@_25 ROI 37	3.24127	14.9054
filter3_largeparticles@_69 ROI 7	3.21406	0.803078
filter1_particles_screen_40@_36 ROI 22	3.21399	1.97782
filter3B_particles@_41 ROI 57	3.21221	13.1849
filter3_largeparticles@_82 ROI 69	3.20872	1.28502
filter3_largeparticles@_44 ROI 128	3.20774	1.71073
filter5_long_16 ROI 29	3.20653	2.0044
filter3_largeparticles@_17 ROI 249	3.20622	7.37338
filter3_largeparticles@_10 ROI 80	3.1886	2.93122
filter3_largeparticles@_30 ROI 27	3.18588	-0.0385945
filter3_largeparticles@_81 ROI 239	3.18455	0.28758
filter3_largeparticles@_92 ROI 187	3.18375	31.5577
filter5_long_4 ROI 12	3.1756	2.25642
filter3B_particles@_91 ROI 38	3.17361	4.17306
filter3_largeparticles@_47 ROI 109	3.16604	2.02802
filter22_largeparticles@_53 ROI 26	3.16393	10.0837
filter1_long@_6 ROI 11	3.15749	-0.710455
Filter7D_long_4 ROI 143	3.15272	4.36379
Filter7D_long_10 ROI 28	3.14744	-0.565307
filter3_largeparticles@_46 ROI 58	3.14707	1.00552
filter3_largeparticles@_82 ROI 131	3.14656	0.832149
filter3_largeparticles@_33 ROI 48	3.14402	2.64247
filter7_part@_8 ROI 3	3.13821	1.14814
filter22_largeparticles@_60 ROI 20	3.13546	53.8792
filter1_particles_screen@_35 ROI 24	3.12549	0.939788
filter3_largeparticles@_4 ROI 126	3.12542	1.67703
filter22_largeparticles@_39 ROI 35	3.12351	2.90919
filter3B_particles@_4 ROI 143	3.12176	-1.86216
filter3_largeparticles@_52 ROI 215	3.11655	5.03902
filter1_particles_screen_40@_19 ROI 27	3.11364	8.5498
filter3B_particles@_29 ROI 13	3.11319	1.08109
filter3B_particles@_6 ROI 33	3.10798	-2.00808
filter3B_particles@_34 ROI 9	3.10773	17.6252
filter3_largeparticles@_81 ROI 42	3.10465	1.145
filter1_long@_7 ROI 8	3.10465	0.894948
filter3_largeparticles@_38 ROI 13	3.09788	5.90002
filter3_largeparticles@_30 ROI 18	3.09594	5.09875
filter5_long_20 ROI 26	3.09567	2.21984
filt5_particles@_10 ROI 27	3.09088	1.26163
filter5_long_8 ROI 21	3.08968	1.59151
filter5_long_18 ROI 6	3.08831	-3.04271
filter3_largeparticles@_49 ROI 145	3.08654	0.472782
filter3B_particles@_73 ROI 33	3.08561	7.02959
filter3B_particles@_47 ROI 52	3.08294	4.84353
filter3_largeparticles@_47 ROI 33	3.08001	-0.424453
filter3_largeparticles@_9 ROI 82	3.07978	3.07243
filter3_largeparticles@_52 ROI 245	3.07876	-3.13411
filter22_largeparticles@_47 ROI 416	3.06777	-1.14879
filter3B_particles@_12 ROI 52	3.06471	1.49218
filter3_largeparticles@_72 ROI 162	3.0517	0.142001
filter3_largeparticles@_47 ROI 92	3.05107	2.45813
filter3_largeparticles@_15 ROI 47	3.05074	32.0479
filter1_long@_3 ROI 109	3.05022	1.82212
filter3B_particles@_42 ROI 31	3.04489	3.78486
filter3B_particles@_14 ROI 55	3.04392	1.19886
filter3_largeparticles@_81 ROI 204	3.04373	1.36718
filter5_long_16 ROI 31	3.03825	1.95251
filter3_largeparticles@_28 ROI 17	3.0372	10.4875
filter3_largeparticles@_81 ROI 316	3.02957	3.64651
filt5_particles@_5 ROI 12	3.02727	-1.60431
filter22_largeparticles@_13 ROI 100	3.02224	2.34944
filter3B_particles@_61 ROI 143	3.01956	36.4656
filter3B_particles@_9 ROI 318	3.01897	4.44408
filter3_largeparticles@_89 ROI 11	3.01794	2.56251
filter1_particles_screen_40@_60 ROI 271	3.01478	16.686
filter1_particles_screen@_33 ROI 11	3.01283	1.36436
filter7C_long_12 ROI 16	3.01245	-0.655079
filter3_largeparticles@_34 ROI 119	3.01148	10.0693
Filter7D_long_22 ROI 20	3.0033	0.944672
filter5_long_38 ROI 4	3.00132	1.63738
filter3B_particles@_20 ROI 9	2.99622	8.94853
filter3B_particles@_32 ROI 51	2.99497	2.45733
filter3_largeparticles@_35 ROI 89	2.99045	2.52624
filter3_largeparticles@_86 ROI 55	2.98667	0.268657
filter22_largeparticles@_44 ROI 36	2.98139	0.685808
filter3B_particles@_4 ROI 191	2.98076	3.02027
filter3B_particles@_47 ROI 90	2.97646	2.78374
filter7C_long_23 ROI 7	2.97437	0.572593
filter3B_particles@_91 ROI 25	2.9723	6.61724
filter3_largeparticles@_57 ROI 51	2.97071	6.82458
filter3_largeparticles@_47 ROI 118	2.9623	1.66164
filter3_largeparticles@_88 ROI 19	2.96143	8.91737
filter3_largeparticles@_81 ROI 164	2.96128	1.71018
filter7C_long_5 ROI 32	2.95656	0.586367
filter3B_particles@_78 ROI 10	2.95103	-0.401632
filter3B_particles@_25 ROI 40	2.94996	2.3559
filter3_largeparticles@_66 ROI 88	2.94346	2.54016
filt5_particles@_26 ROI 41	2.94335	-0.434169
filter3_largeparticles@_85 ROI 34	2.94198	4.13673
filter1_particles_screen@_32 ROI 7	2.93865	2.4573
Filter7D_long_2 ROI 38	2.93633	4.82722
filter3_largeparticles@_17 ROI 90	2.93611	-4.32689
filter5_long_59 ROI 3	2.93611	-0.593544
filter3_largeparticles@_60 ROI 138	2.93509	1.35603
filter3_largeparticles@_2 ROI 118	2.93428	0.640032
filter5_long_37 ROI 13	2.93141	-0.0198491
filter3_largeparticles@_10 ROI 101	2.93093	8.06404
filter20_particlesB@_5 ROI 4	2.9224	27.4349
filter3_largeparticles@_66 ROI 102	2.91796	2.16836
filter1_particles_screen@_12 ROI 2	2.9165	0.574707
filter3_largeparticles@_56 ROI 50	2.91457	6.97388
Filter7D_long_13 ROI 47	2.91085	0.774905
filter23_particles@_12 ROI 79	2.91078	2.70532
filter22_largeparticles@_60 ROI 18	2.90553	58.6014
filter1_particles_screen_40@_53 ROI 91	2.8982	2.37424
filter3_largeparticles@_81 ROI 228	2.89314	1.77599
filter5_long_61 ROI 29	2.89189	-0.0476395
filter5_long_29 ROI 8	2.88935	-0.80867
filter7C_long_22 ROI 42	2.88817	-1.17604
filt5_particlesC@2 ROI 40	2.87928	-1.82896
filter5_long_61 ROI 43	2.87814	0.49084
filter3B_particles@_58 ROI 160	2.87729	3.15032
filter3_largeparticles@_8 ROI 52	2.87702	1.52929
filter1_long@_34 ROI 16	2.87658	1.9482
filter5_long_33 ROI 10	2.8756	-0.838393
filter7C_long_14 ROI 27	2.87204	5.2936
filter1_long@_30 ROI 35	2.87053	1.68134
filter3_largeparticles@_34 ROI 104	2.86172	3.20156
filter3B_particles@_7 ROI 18	2.85772	-0.565003
filter3_largeparticles@_81 ROI 95	2.85692	1.9483
filter1_long@_15 ROI 27	2.85578	2.32855
filter3B_particles@_84 ROI 27	2.8489	-1.55855
filter3_largeparticles@_81 ROI 272	2.8485	3.00703
filter3_largeparticles@_8 ROI 69	2.84701	0.934225
filter3_largeparticles@_17 ROI 139	2.84424	2.09647
filter23_particles@_40 ROI 12	2.83694	10.2883
filter1_long@_48 ROI 15	2.8349	8.73449
filter5_long_61 ROI 49	2.83244	-0.627958
filt5_particles@_10 ROI 3	2.83151	1.79308
filter1_long@_16 ROI 3	2.82997	15.4605
filter23_particlesB@_13 ROI 76	2.82402	-2.6577
filter20_particlesB@_46 ROI 18	2.82206	6.93691
filter22_particles@_27 ROI 81	2.81347	8.39071
filter3_largeparticles@_13 ROI 85	2.81212	4.89733
filter22_largeparticles@_93 ROI 84	2.81138	1.75167
filter5_long_11 ROI 9	2.81106	1.12318
Filter7D_long_14 ROI 53	2.80511	-2.70679
filt5_particles@_10 ROI 20	2.8034	1.81492
filter3_largeparticles@_26 ROI 217	2.80019	1.35271
filter5_long_2 ROI 47	2.80003	0.584698
filter20_particles@_81 ROI 37	2.79957	4.66105
filter3_largeparticles@_6 ROI 132	2.79774	1.03931
filter3B_particles@_5 ROI 17	2.79553	5.47784
filter1_long@_15 ROI 76	2.79543	-0.575091
filter3_largeparticles@_26 ROI 266	2.79115	16.5374
filter3_largeparticles@_68 ROI 73	2.78362	1.72148
filter3B_particles@_58 ROI 6	2.78279	1.44496
filter3_largeparticles@_71 ROI 48	2.78182	1.7551
Filter7D_long_14 ROI 19	2.77905	0.513318
filter3_largeparticles@_54 ROI 102	2.778	1.8972
filter3_largeparticles@_26 ROI 80	2.77797	2.71988
filter3_largeparticles@_88 ROI 25	2.77722	0.0708214
filter3B_particles@_87 ROI 7	2.77464	2.63138
filter3_largeparticles@_84 ROI 78	2.77411	8.88726
Filter7D_long_30 ROI 58	2.76976	0.962836
filter3_largeparticles@_82 ROI 122	2.76902	4.68298
filter20_particles@_76 ROI 27	2.75735	-0.0174376
filter3_largeparticles@_83 ROI 34	2.7515	0.140071
filter3B_particles@_87 ROI 10	2.7456	4.05769
filter3_largeparticles@_81 ROI 198	2.74542	1.43438
filter3B_particles@_16 ROI 44	2.74302	10.5152
filter3B_particles@_58 ROI 131	2.7427	3.37044
filter3_largeparticles@_64 ROI 314	2.74193	5.59214
filter22_particles@_26 ROI 44	2.73648	2.82502
filter3_largeparticles@_6 ROI 49	2.7361	0.234443
Filter7D_long_31 ROI 33	2.73005	7.52288
Filter7D_long_22 ROI 61	2.72941	4.79332
filter1_particles_screen_40@_39 ROI 20	2.7284	9.16149
filter3_largeparticles@_59 ROI 80	2.72703	7.2796
filter3_largeparticles@_71 ROI 22	2.72593	0.966045
filter1_particles_screen@_35 ROI 15	2.72582	4.34536
filter3B_particles@_4 ROI 53	2.72543	1.84386
filter1_long@_3 ROI 35	2.7225	-2.89953
filter3_largeparticles@_6 ROI 138	2.72227	3.34587
filter3B_particles@_50 ROI 70	2.70104	0.279085
filter3_largeparticles@_35 ROI 129	2.69814	3.57395
filter22_largeparticles@_95 ROI 207	2.6967	21.463
filter20_particlesB@_99 ROI 21	2.69273	2.75032
filter3_largeparticles@_91 ROI 209	2.68935	1.23643
filter1_long@_1 ROI 40	2.68903	0.133268
filter20_particlesB@_57 ROI 20	2.68837	5.83064
filter3_largeparticles@_81 ROI 231	2.68636	0.888014
filter20_particles@_8 ROI 94	2.68622	3.54697
filter1_particles_screen_40@_60 ROI 225	2.68455	15.0655
filter22_largeparticles@_44 ROI 41	2.68301	2.70898
filter3_largeparticles@_8 ROI 83	2.68221	-1.16391
filter22_largeparticles@_60 ROI 12	2.68086	58.551
filter3_largeparticles@_4 ROI 146	2.68051	3.96791
Filter7D_long_7 ROI 20	2.67982	1.75933
filter5_long_25 ROI 19	2.67935	-0.350916
filter3_largeparticles@_35 ROI 132	2.67904	2.99912
filter22_largeparticles@_36 ROI 163	2.67888	3.45222
filt5_particles@_10 ROI 15	2.67368	1.54306
filter20_particlesB@_91 ROI 113	2.6734	15.7354
filter1_long@_6 ROI 6	2.67083	4.31465
filter1_particles_screen_40@_50 ROI 26	2.66964	5.88264
filter5_long_34 ROI 10	2.66535	-0.856849
filter22_largeparticles@_95 ROI 269	2.66449	47.0602
filter3_largeparticles@_80 ROI 47	2.66354	0.435367
filter1_particles_screen_40@_60 ROI 121	2.66226	11.2731
filter5_long_16 ROI 35	2.66209	-2.87352
filter3_largeparticles@_87 ROI 18	2.66204	1.04853
filter3_largeparticles@_81 ROI 192	2.6598	0.647756
filt5_particles@_29 ROI 8	2.65776	2.20819
filter3B_particles@_84 ROI 24	2.65772	-1.21893
filter7C_long_8 ROI 26	2.65763	2.48178
filter20_particles@_50 ROI 36	2.65733	-1.38223
filter1_long@_39 ROI 9	2.65519	-2.12952
filter3_largeparticles@_33 ROI 31	2.65116	0.713697
filter20_particles@_77 ROI 7	2.64919	1.73356
filter20_particlesB@_31 ROI 38	2.64909	1.15646
filter3_largeparticles@_47 ROI 36	2.64755	-1.40326
filter3_largeparticles@_72 ROI 180	2.647	0.143971
filter3_largeparticles@_81 ROI 107	2.64699	2.66089
filter3_largeparticles@_82 ROI 156	2.64606	1.14808
filter22_particles56to80@_23.im	2.64233	3.00998
filter3B_particles@_59 ROI 116	2.63664	11.4024
filter22_largeparticles@_81 ROI 18	2.63587	-0.196834
filter20_particles@_79 ROI 77	2.63426	-1.40099
filter1_particles_screen_40@_61 ROI 103	2.62924	28.8621
filter3_largeparticles@_36 ROI 30	2.62314	-0.315998
filter20_particlesB@_58 ROI 14	2.6219	2.26805
filter22_largeparticles@_40 ROI 165	2.62144	2.02293
filter3_largeparticles@_82 ROI 113	2.61882	1.76868
filter3_largeparticles@_72 ROI 108	2.61579	13.6924
filter22_largeparticles@_84 ROI 15	2.61503	7.17546
filter3_largeparticles@_59 ROI 92	2.61495	1.19754
filter3_largeparticles@_66 ROI 100	2.61328	0.605791
filt5_particlesD@_21 ROI 12	2.61125	0.415142
filter3B_particles@_51 ROI 122	2.60988	48.9678
filter3B_particles@_55 ROI 5	2.60931	6.99695
filter1_particles_screen_40@_17 ROI 12	2.60797	28.348
filter7C_long_23 ROI 12	2.60757	10.1613
filter22_largeparticles@_99 ROI 34	2.60674	0.362517
filter3_largeparticles@_46 ROI 43	2.60547	0.524079
filter20_particlesB@_31 ROI 31	2.60458	3.9526
filter3_largeparticles@_81 ROI 250	2.60431	1.72185
Filter7D_long_34 ROI 13	2.60213	1.68814
filter3_largeparticles@_52 ROI 205	2.602	2.3985
filter3_largeparticles@_92 ROI 207	2.60186	19.6373
filt5_particlesC@2 ROI 9	2.59884	2.4648
filter1_particles_screen_40@_61 ROI 45	2.59882	27.0623
filter3_largeparticles@_81 ROI 141	2.59788	0.989564
filter1_particles_screen_40@_18 ROI 4	2.59373	1.12833
filter22_largeparticles@_96 ROI 15	2.5918	3.70012
filter20_particlesB@_59 ROI 52	2.59057	0.834723
filter1_particles_screen_40@_52 ROI 53	2.58827	1.11209
filter22_largeparticles@_9 ROI 51	2.58798	1.8137
filter1_long@_4 ROI 22	2.58555	1.85644
filter20_particlesB@_60 ROI 31	2.58459	2.1736
Filter7D_long_40 ROI 60	2.58456	0.756128
filter3_largeparticles@_46 ROI 29	2.58345	1.09509
filter3_largeparticles@_93 ROI 178	2.58219	4.17631
filter1_particles_screen@_12 ROI 4	2.58132	1.86251
filter20_particlesB@_74 ROI 10	2.58099	0.944926
filter22_largeparticles@_82 ROI 103	2.57718	-2.88503
filter3_largeparticles@_64 ROI 301	2.57458	0.100068
filter3_largeparticles@_21 ROI 3	2.57393	0.562505
filter1_long@_6 ROI 16	2.57266	-6.55788
filter3_largeparticles@_81 ROI 156	2.57259	0.99698
filter3_largeparticles@_33 ROI 9	2.57115	-0.780694
filter20_particlesB@_69 ROI 10	2.57098	-3.5381
filter3_largeparticles@_47 ROI 113	2.57066	3.60814
filter3_largeparticles@_81 ROI 171	2.57056	2.32727
filter5_long_58 ROI 1	2.56893	19.4528
Filter7D_long_35 ROI 30	2.56791	-0.0158385
filter1_long@_38 ROI 7	2.56642	1.3237
filter3B_particles@_47 ROI 88	2.56618	-4.78624
filt5_particlesC@2 ROI 8	2.56492	0.709521
filter22_largeparticles@_5 ROI 17	2.56462	-3.16748
filter5_long_41 ROI 4	2.56385	2.24066
filter5_long_60 ROI 30	2.56305	-1.20282
filter1_particles_screen_40@_26 ROI 7	2.56206	0.0602784
filter22_largeparticles@_82 ROI 106	2.56155	1.98255
filter1_long@_30 ROI 21	2.55583	6.22183
filter3_largeparticles@_75 ROI 146	2.5538	5.64075
filter20_particles@_46 ROI 56	2.55088	1.75583
filter3B_particles@_4 ROI 130	2.54715	-0.178087
filter3_largeparticles@_46 ROI 100	2.54709	0.301576
filter3_largeparticles@_59 ROI 62	2.54703	12.1398
filter3B_particles@_27 ROI 21	2.54678	-3.25201
filter22_particles@_49 ROI 51	2.54654	-0.529626
filt5_particles@_12 ROI 9	2.54551	0.593894
filter3_largeparticles@_56 ROI 90	2.5453	3.63767
Filter7D_long_7 ROI 9	2.54393	3.47284
filter20_particlesB@_34 ROI 20	2.5429	1.87659
filter7C_long_13 ROI 25	2.54273	-2.54235
filter3_largeparticles@_16 ROI 108	2.54244	-0.706898
filter1_particles_screen_40@_26 ROI 10	2.54153	0.039781
filter7C_long_24 ROI 32	2.53922	-1.32587
filter3B_particles@_40 ROI 44	2.53802	1.03013
filt5_particles@_10 ROI 2	2.53762	2.07759
filter3_largeparticles@_44 ROI 98	2.53731	-0.416946
filter3B_particles@_14 ROI 10	2.53502	3.68461
filter3_largeparticles@_81 ROI 226	2.53421	0.974002
filter3B_particles@_62 ROI 86	2.53238	1.03963
filter3_largeparticles@_77 ROI 15	2.53221	-0.0334902
filter22_largeparticles@_62 ROI 50	2.53187	2.67433
filter22_largeparticles@_62 ROI 101	2.53043	-1.49091
filter23_particlesB@_4 ROI 48	2.53042	-0.60822
filter3_largeparticles@_16 ROI 135	2.52674	-2.00272
filter22_largeparticles@_8 ROI 16	2.52603	3.4291
filter22_largeparticles@_60 ROI 26	2.5257	47.8308
filter1_particles_screen_40@_60 ROI 199	2.52424	8.46393
filter3_largeparticles@_81 ROI 200	2.52344	1.71696
filter3_largeparticles@_81 ROI 199	2.5204	2.51144
filter3B_particles@_58 ROI 19	2.51675	0.290078
Filter7D_long_9 ROI 13	2.51541	-0.532042
filter3_largeparticles@_81 ROI 126	2.51538	1.70374
filter3_largeparticles@_81 ROI 143	2.51492	2.16031
filter3_largeparticles@_77 ROI 16	2.51463	0.797547
filter3_largeparticles@_25 ROI 30	2.51121	0.946521
filter3_largeparticles@_81 ROI 296	2.51057	-2.22748
filter3_largeparticles@_6 ROI 91	2.5105	-1.39435
filter3_largeparticles@_13 ROI 135	2.51026	10.4124
filter1_particles_screen@_33 ROI 6	2.50956	-0.446023
filter23_particles@_25 ROI 45	2.5085	0.99496
filt5_particlesD@_28 ROI 20	2.50839	-0.719035
filt5_particlesD@_5 ROI 13	2.50808	0.351236
filter20_particlesB@_18 ROI 7	2.50663	0.133355
filter3_largeparticles@_17 ROI 76	2.50658	2.75404
filter5_long_10 ROI 21	2.50575	-4.41556
filter3B_particles@_9 ROI 260	2.50426	2.38316
filter3_largeparticles@_81 ROI 54	2.50324	1.87237
filter3_largeparticles@_36 ROI 62	2.50265	0.860334
filter1_particles_screen_40@_40 ROI 21	2.50182	6.91503
filter3_largeparticles@_7 ROI 177	2.50176	5.92297
filter22_largeparticles@_10 ROI 48	2.50127	-3.03012
filter1_particles_screen_40@_21 ROI 187	2.49601	8.0759
filter3_largeparticles@_64 ROI 285	2.49294	4.07952
filter22_particles@_40 ROI 8	2.49272	1.39553
filter3_largeparticles@_52 ROI 145	2.48988	3.61609
filter3_largeparticles@_82 ROI 55	2.48849	1.75073
filter1_particles_screen_40@_22 ROI 6	2.48784	2.7326
filter20_particles@_8 ROI 56	2.48675	26.3661
filter3_largeparticles@_93 ROI 133	2.48546	9.85533
filter7C_long_5 ROI 15	2.48538	0.652952
filter3_largeparticles@_15 ROI 11	2.48402	41.536
filter3B_particles@_9 ROI 283	2.48376	1.31946
Filter7D_long_25 ROI 412	2.4817	-1.444
Filter7D_long_40 ROI 17	2.48122	0.567433
filter22_largeparticles@_80 ROI 104	2.48002	1.64412
filter22_largeparticles@_43 ROI 69	2.47509	0.525042
filter3B_particles@_21 ROI 11	2.47139	-1.38052
filter22_largeparticles@_93 ROI 66	2.47068	0.314649
filter3B_particles@_18 ROI 8	2.46873	1.15082
filter3_largeparticles@_82 ROI 86	2.46778	2.75114
filter5_long_37 ROI 12	2.46762	1.301
filter1_long@_4 ROI 26	2.46683	2.76149
filter7_part@_7 ROI 47	2.46664	0.72978
filter20_particles@_41 ROI 38	2.46603	2.30981
filter3_largeparticles@_51 ROI 18	2.46569	1.14799
filter3B_particles@_58 ROI 34	2.46407	1.02105
filter1_particles_screen_40@_24 ROI 3	2.46125	-0.102559
filter3_largeparticles@_11 ROI 33	2.45955	9.25306
filter3_largeparticles@_34 ROI 25	2.45939	13.6785
filter3_largeparticles@_34 ROI 108	2.45814	36.0456
filter3B_particles@_69 ROI 51	2.4576	0.986134
Filter7D_long_42 ROI 35	2.45748	0.536054
filter3_largeparticles@_88 ROI 26	2.45711	4.71215
filter3_largeparticles@_45 ROI 73	2.45689	6.65157
filter3_largeparticles@_86 ROI 70	2.45685	5.9642
filter7C_long_11 ROI 21	2.45582	-1.39012
filter1_long@_47 ROI 17	2.45478	0.856914
filter3_largeparticles@_34 ROI 76	2.45313	6.09338
filter22_largeparticles@_78 ROI 35	2.45298	1.10409
filter1_particles_screen_40@_11 ROI 63	2.45287	0.634749
filter22_largeparticles@_50 ROI 43	2.45019	1.17954
filter5_long_35 ROI 8	2.44997	0.905339
filter1_particles_screen_40@_14 ROI 63	2.44801	1.99329
filter3_largeparticles@_35 ROI 81	2.44754	1.59086
filter3_largeparticles@_81 ROI 157	2.44753	1.27212
filter3_largeparticles@_81 ROI 135	2.44735	2.23441
filter20_particles@_44 ROI 51	2.44658	3.90546
filter7C_long_9 ROI 4	2.44036	1.3236
Filter7D_long_11 ROI 16	2.43844	-0.169457
filter3_largeparticles@_95 ROI 234	2.43803	-0.927669
filt5_particles@_10 ROI 23	2.43718	1.32132
filter3_largeparticles@_26 ROI 84	2.437	3.08923
filter3B_particles@_41 ROI 56	2.43686	17.2045
filter1_particles_screen_40@_29 ROI 24	2.43651	1.20052
filter22_largeparticles@_5 ROI 11	2.4345	12.4677
filter20_particles@_50 ROI 35	2.43412	5.16961
filter3_largeparticles@_26 ROI 197	2.43252	1.43565
filter5_long_16 ROI 19	2.43228	1.51431
filter5_long_16 ROI 10	2.4311	1.38628
filter22_largeparticles@_10 ROI 56	2.42958	2.00219
filter1_particles_screen_40@_30 ROI 31	2.42931	4.23309
filter3_largeparticles@_46 ROI 60	2.429	0.459703
filt5_particlesD@_24 ROI 47	2.4287	-3.33405
filter3_largeparticles@_13 ROI 109	2.42726	23.2107
filter3_largeparticles@_72 ROI 140	2.42469	1.44735
filter3B_particles@_49 ROI 17	2.42195	3.7876
Filter7D_long_5 ROI 46	2.42027	5.31265
filter3_largeparticles@_56 ROI 11	2.41672	0.845834
filter1_particles_screen_40@_57 ROI 35	2.41648	8.5875
filter22_largeparticles@_66 ROI 29	2.41615	-1.27168
filter1_particles_screen_40@_9 ROI 5	2.41559	0.592422
filter3_largeparticles@_80 ROI 61	2.41516	-0.351207
filter22_largeparticles@_93 ROI 65	2.41328	1.48642
filter22_largeparticles@_40 ROI 179	2.4119	2.96569
filter3B_particles@_61 ROI 123	2.41156	11.1541
Filter7D_long_9 ROI 22	2.40915	-2.65122
filter3_largeparticles@_45 ROI 57	2.40908	-0.449821
filter3_largeparticles@_81 ROI 129	2.40755	2.48117
filter5_long_8 ROI 50	2.40618	0.948634
filter3_largeparticles@_71 ROI 19	2.40225	18.5711
filter3_largeparticles@_85 ROI 11	2.40113	1.53009
filter3_largeparticles@_13 ROI 100	2.39894	2.34641
filter3_largeparticles@_6 ROI 85	2.39879	0.989213
filter3_largeparticles@_81 ROI 311	2.397	2.93464
filter3B_particles@_65 ROI 51	2.39657	0.186649
filter3B_particles@_19 ROI 3	2.39278	8.40584
filter3_largeparticles@_56 ROI 54	2.39276	7.38405
Filter7D_long_5 ROI 28	2.39247	2.10563
filter22_largeparticles@_95 ROI 253	2.38791	31.786
filter5_long_16 ROI 24	2.38719	1.52924
filter3_largeparticles@_7 ROI 64	2.3869	-1.5123
filter5_long_26 ROI 2	2.38445	-2.13349
filter3_largeparticles@_81 ROI 223	2.38424	1.37975
filt5_particles@_10 ROI 40	2.38264	1.17588
filter1_particles_screen_40@_18 ROI 11	2.38252	1.75123
filter22_largeparticles@_58 ROI 117	2.38194	10.7319
filter22_largeparticles@_32 ROI 117	2.38178	0.810487
filter3_largeparticles@_82 ROI 64	2.37955	0.761691
filter1_particles_screen_40@_24 ROI 12	2.37933	1.69376
filter3_largeparticles@_82 ROI 141	2.37895	1.89975
filter3B_particles@_59 ROI 30	2.37864	1.3595
filter1_long@_22 ROI 11	2.37678	1.98446
filter1_particles_screen_40@_21 ROI 68	2.37618	28.2149
filter3B_particles@_2 ROI 34	2.37365	0.729951
filter3_largeparticles@_59 ROI 116	2.37259	-1.52669
Filter7D_long_40 ROI 28	2.37025	3.41978
filter3B_particles@_51 ROI 112	2.36981	8.96659
filter22_particles56to80@_20.im	2.369	4.02303
filter22_particles@_9 ROI 18	2.36729	-0.499821
filter7C_long_24 ROI 6	2.36611	0.386198
filter22_largeparticles@_47 ROI 221	2.36542	0.20194
filter3_largeparticles@_59 ROI 32	2.3648	5.63984
filter3_largeparticles@_37 ROI 52	2.36241	4.42233
filter3_largeparticles@_29 ROI 38	2.36229	-0.0540051
filter3B_particles@_5 ROI 13	2.36046	3.35268
filter20_particlesB@_59 ROI 13	2.36044	1.67461
filter22_largeparticles@_2 ROI 133	2.35999	-1.7345
filter22_largeparticles@_51 ROI 27	2.3599	-1.3487
filter22_largeparticles@_77 ROI 23	2.35721	1.82255
filter3_largeparticles@_81 ROI 193	2.35714	2.104
filter3_largeparticles@_6 ROI 70	2.35684	-1.9099
filter3_largeparticles@_73 ROI 145	2.35621	-1.31246
filter22_largeparticles@_84 ROI 14	2.35486	4.15775
filter7C_long_24 ROI 25	2.35399	0.509258
filt5_particles@_18 ROI 4	2.35367	0.902162
filter20_particles@_41 ROI 39	2.353	2.20401
filt5_particlesD@_4 ROI 1	2.35287	0.284302
filter5_long_8 ROI 49	2.35005	-0.175231
filter20_particlesB@_7 ROI 114	2.34951	13.3354
filter3_largeparticles@_93 ROI 105	2.34589	9.20166
filter3_largeparticles@_81 ROI 184	2.34515	2.27236
filter3_largeparticles@_54 ROI 131	2.34503	5.209
Filter7D_long_34 ROI 52	2.34344	1.36744
filter20_particlesB@_61 ROI 6	2.3433	26.6095
filter22_largeparticles@_47 ROI 242	2.34328	-0.800588
filter3B_particles@_61 ROI 126	2.34225	9.76792
filter3_largeparticles@_8 ROI 36	2.34195	1.33773
filter22_largeparticles@_10 ROI 39	2.34114	4.5646
filter3_largeparticles@_64 ROI 319	2.34085	4.73209
filt5_particles@_12 ROI 3	2.34074	2.81016
filter3_largeparticles@_92 ROI 160	2.34012	14.5263
filter22_largeparticles@_95 ROI 227	2.33836	27.2603
filter22_largeparticles@_32 ROI 41	2.33795	2.408
filter3_largeparticles@_82 ROI 152	2.33783	1.51993
filter1_particles_screen_40@_61 ROI 77	2.33734	14.5264
filter20_particlesB@_12 ROI 31	2.33721	1.39899
filter22_largeparticles@_40 ROI 158	2.33705	2.68472
filter22_largeparticles@_42 ROI 71	2.33658	92.1978
filter3_largeparticles@_86 ROI 51	2.33447	1.39352
filter1_particles_screen_40@_60 ROI 131	2.33427	3.04655
filter3B_particles@_56 ROI 4	2.33215	1.3143
Filter7D_long_2 ROI 50	2.33161	2.50371
filter3B_particles@_58 ROI 68	2.33138	-0.0594711
filter3_largeparticles@_82 ROI 40	2.3311	1.27041
filter3_largeparticles@_81 ROI 66	2.33067	2.67352
filter1_particles_screen_40@_52 ROI 76	2.3295	9.04785
filter3_largeparticles@_13 ROI 145	2.32796	2.98503
filter3_largeparticles@_53 ROI 75	2.32726	3.71503
filter3_largeparticles@_24 ROI 4	2.32581	-4.00318
filter3_largeparticles@_82 ROI 12	2.32573	2.61542
filter20_particlesB@_30 ROI 67	2.32514	0.54647
filter7C_long_10 ROI 22	2.32391	0.628874
filter3_largeparticles@_34 ROI 101	2.3231	17.7417
filter20_particlesB@_31 ROI 23	2.32065	0.391572
filter3_largeparticles@_81 ROI 187	2.3205	-0.709735
filter3_largeparticles@_81 ROI 63	2.32022	2.04908
filter22_largeparticles@_31 ROI 128	2.32006	1.76279
filter22_particles@_51 ROI 22	2.31966	4.74584
filter7C_long_7 ROI 37	2.31944	0.143342
filter3_largeparticles@_81 ROI 60	2.31881	2.14147
filter3B_particles@_50 ROI 52	2.31689	-0.0263651
filter22_largeparticles@_97 ROI 44	2.31457	22.8065
filter22_particles@_52 ROI 5	2.31422	4.64441
Filter7D_long_43 ROI 12	2.3127	0.817274
filter22_largeparticles@_87 ROI 63	2.31247	0.737404
filter7_part@_4 ROI 82	2.31224	-1.61314
filter3_largeparticles@_13 ROI 141	2.31178	7.80368
filter3B_particles@_47 ROI 35	2.31177	0.187171
filter22_largeparticles@_65 ROI 50	2.31118	12.5672
filter3_largeparticles@_2 ROI 136	2.31011	1.02081
filter3B_particles@_62 ROI 90	2.30806	0.392803
Filter7D_long_1 ROI 17	2.30687	1.28068
filter22_largeparticles@_47 ROI 322	2.30547	3.18315
filter1_long@_28 ROI 18	2.30418	1.80261
filter3_largeparticles@_74 ROI 106	2.30363	3.05835
filter3B_particles@_68 ROI 136	2.30211	1.36944
filter3B_particles@_58 ROI 151	2.3016	-3.12248
filter20_particles@_33 ROI 62	2.29977	25.7266
Filter7D_long_20 ROI 21	2.29851	3.59562
filter20_particlesB@_84 ROI 14	2.29833	6.64985
Filter7D_long_40 ROI 27	2.2971	2.73199
filter1_particles_screen_40@_21 ROI 161	2.29655	13.106
filter3_largeparticles@_17 ROI 172	2.29506	2.06089
filt5_particles@_26 ROI 11	2.29224	0.546634
filter22_largeparticles@_44 ROI 44	2.29116	1.66059
filt5_particles@_4 ROI 1	2.29093	2.77469
filter22_largeparticles@_61 ROI 26	2.29035	0.713416
filter3_largeparticles@_74 ROI 41	2.29012	1.39669
filter1_long@_29 ROI 23	2.28998	1.7345
filter20_particlesB@_46 ROI 27	2.28984	8.89616
filter3_largeparticles@_81 ROI 84	2.28804	2.57855
filter3_largeparticles@_59 ROI 29	2.28716	10.3679
Filter7D_long_21 ROI 25	2.28349	1.62498
filter20_particlesB@_25 ROI 12	2.28299	1.90775
filter20_particles@_25 ROI 14	2.2819	5.83461
filter1_long@_14 ROI 16	2.28155	1.5177
filter3B_particles@_16 ROI 47	2.28032	10.059
filter7C_long_4 ROI 14	2.28005	1.13669
filter1_long@_25 ROI 29	2.28	2.4511
filter22_largeparticles@_57 ROI 47	2.27905	-2.06363
filter3_largeparticles@_81 ROI 53	2.27832	2.16773
filter3_largeparticles@_74 ROI 95	2.27806	0.350407
filter22_largeparticles@_19 ROI 23	2.27691	2.53012
filter22_largeparticles@_82 ROI 99	2.27666	-0.314864
filter1_particles_screen_40@_8 ROI 30	2.27661	6.8703
filter3B_particles@_40 ROI 90	2.27648	-0.483848
filter1_long@_14 ROI 7	2.27545	1.63814
filter22_largeparticles@_80 ROI 102	2.27215	0.258376
filter3_largeparticles@_52 ROI 204	2.2718	8.54624
filter20_particlesB@_59 ROI 103	2.27091	1.01683
filter3_largeparticles@_15 ROI 26	2.27008	41.9949
filter3_largeparticles@_64 ROI 295	2.27	5.45558
filter3_largeparticles@_81 ROI 51	2.26967	1.67859
filter20_particles@_56 ROI 35	2.26926	1.01257
filter3B_particles@_70 ROI 2	2.26897	20.2627
filter22_largeparticles@_58 ROI 106	2.26764	8.93078
filter3_largeparticles@_7 ROI 124	2.26739	0.0117408
filter20_particles@_17 ROI 9	2.26658	21.5142
filter1_long@_14 ROI 17	2.26543	3.43262
filter20_particles@_8 ROI 77	2.26412	13.7715
filter3_largeparticles@_81 ROI 44	2.26396	3.19409
filter20_particlesB@_85 ROI 148	2.26378	8.98063
filter3_largeparticles@_70 ROI 60	2.26248	-0.431985
filter5_long_3 ROI 2	2.26155	-0.234951
Filter7D_long_13 ROI 40	2.26028	-0.138975
filter22_largeparticles@_58 ROI 122	2.26009	1.55661
filter20_particlesB@_31 ROI 59	2.25955	2.30046
filter20_particlesB@_7 ROI 78	2.25915	13.9883
filter20_particlesB@_96 ROI 41	2.25771	1.94679
filter3_largeparticles@_96 ROI 219	2.25756	1.49683
filter1_long@_1 ROI 56	2.25751	-0.0581029
filter3B_particles@_61 ROI 174	2.25745	6.52848
filter22_largeparticles@_9 ROI 112	2.25734	1.587
Filter7D_long_20 ROI 84	2.2566	-1.02981
filter1_particles_screen_40@_60 ROI 101	2.2555	2.77617
filter20_particles@_32 ROI 111	2.25422	14.3799
Filter7D_long_2 ROI 52	2.25411	27.9264
filter3_largeparticles@_81 ROI 17	2.25355	2.37058
filter22_largeparticles@_78 ROI 53	2.25257	-1.62372
filter22_particles@_5 ROI 5	2.24946	-1.33918
filter3B_particles@_9 ROI 141	2.24945	1.37993
filter22_particles56to80@_18.im	2.24858	-0.78895
filter3_largeparticles@_47 ROI 129	2.24805	1.40495
filter3B_particles@_6 ROI 10	2.24796	0.75799
filt5_particles@_18 ROI 37	2.24672	0.201773
filter3_largeparticles@_1 ROI 116	2.24606	1.30621
filter22_largeparticles@_47 ROI 269	2.24587	-0.921016
filter22_particles@_51 ROI 41	2.24549	7.25813
filter3B_particles@_46 ROI 24	2.24415	-0.553068
filter22_largeparticles@_59 ROI 56	2.2416	3.88281
filter7_part@_5 ROI 5	2.24127	2.74147
Filter7D_long_28 ROI 21	2.24097	-1.89668
filter3_largeparticles@_83 ROI 94	2.23952	-0.122787
filter3_largeparticles@_81 ROI 233	2.23866	2.27179
filter3_largeparticles@_8 ROI 8	2.23788	1.57124
filter22_largeparticles@_83 ROI 31	2.23701	2.09956
filter22_largeparticles@_35 ROI 133	2.2343	3.00669
Filter7D_long_38 ROI 73	2.2342	1.013
filter20_particles@_34 ROI 58	2.2338	15.5919
filter3_largeparticles@_63 ROI 270	2.23213	0.612472
filter3_largeparticles@_28 ROI 23	2.23108	0.952873
filter3_largeparticles@_82 ROI 49	2.23061	2.41234
filter20_particlesB@_33 ROI 23	2.22999	8.13277
filter22_largeparticles@_86 ROI 37	2.22963	0.644325
filter3_largeparticles@_77 ROI 7	2.22915	1.31766
filter22_largeparticles@_13 ROI 85	2.22837	-0.915495
filter22_largeparticles@_2 ROI 109	2.22736	1.03473
filter1_long@_1 ROI 90	2.22557	-0.960658
filter1_long@_8 ROI 31	2.22472	6.83646
filter3_largeparticles@_48 ROI 8	2.22454	-0.684568
filter3_largeparticles@_58 ROI 197	2.22434	-2.88173
Filter7D_long_5 ROI 55	2.22342	3.09552
filter3_largeparticles@_54 ROI 112	2.22163	3.97997
filter3_largeparticles@_59 ROI 52	2.22058	4.12928
Filter7D_long_20 ROI 79	2.22021	-1.8253
filter3_largeparticles@_30 ROI 32	2.21955	8.4921
filter22_largeparticles@_79 ROI 44	2.21927	3.44352
filter1_particles_screen_40@_50 ROI 23	2.21764	13.4501
filter22_largeparticles@_32 ROI 85	2.21675	1.93232
filter1_particles_screen_40@_12 ROI 34	2.21485	0.603972
filter1_particles_screen_40@_22 ROI 25	2.21228	-1.63708
filter1_long@_23 ROI 38	2.21016	0.992797
Filter7D_long_13 ROI 64	2.20964	0.474116
filter5_long_16 ROI 9	2.20821	1.50401
filter3_largeparticles@_88 ROI 13	2.20787	2.79706
filter3_largeparticles@_31 ROI 53	2.20767	0.934729
filter3_largeparticles@_82 ROI 26	2.20577	1.83109
filter23_particles@_50 ROI 211	2.20487	-0.84957
filter22_largeparticles@_73 ROI 32	2.20319	8.93331
filter23_particlesB@_34 ROI 85	2.20228	-7.16206
filter22_largeparticles@_10 ROI 31	2.20223	4.86029
filter1_particles_screen_40@_19 ROI 18	2.20189	2.42227
filter3_largeparticles@_81 ROI 127	2.20171	1.29484
filter23_particles@_50 ROI 174	2.2004	4.2224
filter3B_particles@_63 ROI 38	2.2	1.20901
filt5_particles@_30 ROI 9	2.19898	1.10832
filter3_largeparticles@_81 ROI 213	2.19592	3.4762
filter3B_particles@_41 ROI 83	2.19541	10.8154
filter1_particles_screen_40@_14 ROI 31	2.19534	-1.24558
filter3_largeparticles@_81 ROI 74	2.19494	3.02028
filter22_particles@_52 ROI 15	2.19475	8.45825
filter3B_particles@_6 ROI 82	2.1945	1.92419
filter3_largeparticles@_12 ROI 161	2.19402	10.3499
filter22_largeparticles@_33 ROI 36	2.19381	-1.10433
filter22_largeparticles@_48 ROI 268	2.19359	-1.14078
filter3_largeparticles@_81 ROI 45	2.19297	2.54503
filter3B_particles@_35 ROI 69	2.19222	8.20634
Filter7D_long_33 ROI 21	2.19221	-0.666814
filter3B_particles@_58 ROI 50	2.19218	-4.56168
filter1_particles_screen@_1 ROI 21	2.18966	-0.736981
filter22_largeparticles@_40 ROI 215	2.18899	4.88973
filter22_largeparticles@_31 ROI 80	2.18892	1.14071
filter3_largeparticles@_81 ROI 82	2.18843	2.39863
filter23_particles@_33 ROI 53	2.18798	-2.67315
filter20_particlesB@_59 ROI 46	2.18795	0.993503
filter22_largeparticles@_40 ROI 117	2.18724	3.39985
filter7C_long_41 ROI 8	2.18723	-6.28472
filter22_largeparticles@_64 ROI 36	2.18665	6.70206
filter3_largeparticles@_81 ROI 175	2.18589	2.83457
filter3_largeparticles@_82 ROI 58	2.18493	2.19685
filter3_largeparticles@_13 ROI 134	2.18475	1.11155
filter1_long@_41 ROI 109	2.18441	3.91598
filter5_long_55 ROI 5	2.18438	1.41119
filter3B_particles@_51 ROI 105	2.18437	33.0477
filter3B_particles@_50 ROI 72	2.18344	0.551924
filter3_largeparticles@_33 ROI 42	2.18284	-1.72268
filter23_particles@_12 ROI 143	2.18215	-0.0480242
filter22_largeparticles@_50 ROI 22	2.18211	1.26018
filter20_particles@_13 ROI 50	2.18119	6.9204
filter3_largeparticles@_47 ROI 31	2.18102	0.270794
filter22_largeparticles@_77 ROI 73	2.1808	0.205696
filter1_particles_screen_40@_21 ROI 109	2.18019	7.43772
filter23_particles@_23 ROI 10	2.17994	8.67734
filter22_particles56to80@_9.im	2.17932	4.15762
filter3_largeparticles@_54 ROI 114	2.17899	0.959168
filter7C_long_22 ROI 26	2.17886	1.1372
filter23_particlesB@_13 ROI 44	2.17792	-1.05907
filter3B_particles@_52 ROI 21	2.17777	7.60172
Filter7D_long_25 ROI 58	2.17624	2.40477
filt5_particles@_21 ROI 2	2.17593	1.87694
filter23_particlesB@_9 ROI 70	2.17584	37.902
filter1_long@_29 ROI 2	2.17496	3.29684
filter3B_particles@_10 ROI 20	2.17422	0.908478
filter3_largeparticles@_92 ROI 155	2.17375	15.2712
Filter7D_long_33 ROI 44	2.17325	-0.1264
Filter7D_long_30 ROI 50	2.17294	-3.15043
filter22_largeparticles@_43 ROI 81	2.17192	-1.64857
filter22_largeparticles@_50 ROI 61	2.17089	0.518545
filter3_largeparticles@_82 ROI 108	2.1703	1.89455
Filter7D_long_41 ROI 27	2.1696	-3.12994
filter22_largeparticles@_56 ROI 117	2.16919	4.92485
filter3_largeparticles@_82 ROI 136	2.16874	3.26359
filter3B_particles@_63 ROI 34	2.168	3.24188
filter3_largeparticles@_8 ROI 60	2.16782	1.78508
filter22_largeparticles@_9 ROI 102	2.16582	-0.518909
filter20_particlesB@_89 ROI 21	2.16504	5.9417
filter20_particlesB@_16 ROI 1	2.16504	0.281319
filter3_largeparticles@_60 ROI 17	2.16384	0.595388
filter3_largeparticles@_81 ROI 124	2.1637	2.30326
filter3_largeparticles@_45 ROI 78	2.16344	-0.678398
Filter7D_long_40 ROI 39	2.16269	2.16793
filter22_largeparticles@_34 ROI 37	2.16182	4.5137
filter22_largeparticles@_38 ROI 53	2.1614	-0.272831
filter3_largeparticles@_81 ROI 56	2.16012	2.52881
filter3B_particles@_6 ROI 67	2.15707	1.21519
filter23_particles@_47 ROI 26	2.15688	10.4202
filter3B_particles@_98 ROI 5	2.15683	6.95567
filter3_largeparticles@_55 ROI 73	2.15673	6.92929
filter22_largeparticles@_7 ROI 45	2.1561	19.9596
filter3_largeparticles@_25 ROI 62	2.15547	-1.82377
filter3_largeparticles@_6 ROI 34	2.15495	8.43012
filter23_particles@_45 ROI 117	2.15486	-0.207643
filter3B_particles@_51 ROI 141	2.15468	25.1979
filter3_largeparticles@_81 ROI 88	2.15407	2.52631
filter22_largeparticles@_76 ROI 7	2.15294	0.797641
filter20_particlesB@_54 ROI 149	2.15265	1.07941
filter23_particlesB@_11 ROI 183	2.1526	-0.860353
filter22_largeparticles@_62 ROI 52	2.15218	5.89234
filter3_largeparticles@_83 ROI 45	2.15199	0.706512
filter3B_particles@_80 ROI 14	2.15094	4.21803
filter23_particles@_14 ROI 80	2.15027	2.42067
filter20_particlesB@_28 ROI 27	2.1501	-0.0584875
filter23_particles@_7 ROI 154	2.15001	4.57282
filter20_particles@_38 ROI 10	2.14826	1.13961
filter3_largeparticles@_59 ROI 59	2.14823	22.2807
filter3B_particles@_69 ROI 42	2.14683	17.6046
filter3_largeparticles@_46 ROI 115	2.14676	1.78057
filter3_largeparticles@_68 ROI 63	2.14641	6.10772
filter3_largeparticles@_43 ROI 31	2.14604	9.6789
filter22_largeparticles@_32 ROI 110	2.14596	0.14962
filter23_particles@_50 ROI 166	2.14452	-5.54509
filter22_largeparticles@_49 ROI 33	2.14442	1.28768
filter1_long@_30 ROI 36	2.14396	2.44077
filter22_particles@_17 ROI 6	2.14383	-2.35641
filter1_long@_16 ROI 12	2.14377	0.659048
filter1_particles_screen_40@_25 ROI 1	2.14214	2.8948
filter5_long_31 ROI 29	2.14212	-1.61365
filter23_particles@_20 ROI 82	2.14205	2.66268
filter1_long@_16 ROI 1	2.14178	1.16454
filter22_largeparticles@_80 ROI 87	2.14099	-0.327881
filter1_particles_screen_40@_20 ROI 24	2.14095	5.69915
filter3_largeparticles@_1 ROI 151	2.1404	7.5642
filter1_particles_screen_40@_61 ROI 66	2.14039	16.8044
filter3_largeparticles@_90 ROI 30	2.14011	0.162577
filter23_particlesB@_16 ROI 74	2.13875	3.01245
filter3B_particles@_30 ROI 10	2.13837	2.11956
filter3_largeparticles@_81 ROI 22	2.13805	2.38482
filter20_particles@_1 ROI 57	2.1376	-3.48771
Filter7D_long_5 ROI 62	2.13611	1.45963
filter3_largeparticles@_72 ROI 153	2.13606	2.22909
filter20_particlesB@_61 ROI 7	2.13429	3.22004
filter3_largeparticles@_81 ROI 227	2.13346	1.42871
filter1_long@_24 ROI 41	2.13275	-2.37403
filter23_particles@_19 ROI 55	2.13125	4.92153
filter22_largeparticles@_95 ROI 261	2.13053	29.9396
filter20_particlesB@_31 ROI 72	2.13049	1.5915
filt5_particles@_29 ROI 7	2.1292	3.09622
filter1_particles_screen_40@_11 ROI 86	2.12904	2.70963
filter22_largeparticles@_12 ROI 136	2.12788	-0.84606
filter22_particles@_2 ROI 1	2.12613	2.95963
filter5_long_57 ROI 4	2.12391	1.76009
Filter7D_long_28 ROI 31	2.12171	1.42107
filter20_particles@_52 ROI 18	2.12154	53.1039
filter3_largeparticles@_96 ROI 118	2.12015	2.53427
filter3B_particles@_44 ROI 16	2.11958	5.36119
filter1_long@_32 ROI 25	2.11943	1.03117
filter3_largeparticles@_26 ROI 212	2.11943	2.56842
filter22_largeparticles@_65 ROI 39	2.11914	9.5952
filter1_particles_screen_40@_14 ROI 50	2.11904	0.596208
filter3_largeparticles@_10 ROI 103	2.11876	-0.23845
filt5_particlesD@_21 ROI 4	2.11764	1.06059
filter3_largeparticles@_96 ROI 242	2.11756	0.538037
filter22_particles56to80@_22.im	2.11666	6.43806
filter1_long@_9 ROI 13	2.11649	9.13983
filter22_largeparticles@_61 ROI 9	2.11641	0.832289
filter23_particles@_42 ROI 126	2.11637	1.52051
filter23_particlesB@_16 ROI 67	2.1145	-3.24243
filter22_particles@_12 ROI 21	2.11447	1.16674
Filter7D_long_43 ROI 29	2.11445	-0.467972
filter1_particles_screen_40@_22 ROI 12	2.11436	0.490542
filter5_long_29 ROI 6	2.11291	-2.01211
Filter7D_long_12 ROI 7	2.11252	27.7989
filter7C_long_14 ROI 30	2.11198	0.0305426
filter20_particlesB@_64 ROI 80	2.11034	10.0184
filter23_particlesB@_11 ROI 131	2.11004	-2.91088
Filter7D_long_41 ROI 10	2.10894	2.16343
filter3B_particles@_88 ROI 50	2.10865	4.01324
filter3_largeparticles@_63 ROI 240	2.10818	-2.16211
filter3_largeparticles@_84 ROI 24	2.10737	24.0411
filter3_largeparticles@_65 ROI 32	2.10713	1.99468
filter23_particles@_30 ROI 50	2.10608	20.4299
filter3_largeparticles@_17 ROI 33	2.10589	1.84406
filter3_largeparticles@_34 ROI 69	2.10563	9.12806
filter3_largeparticles@_92 ROI 188	2.10476	20.4041
filter22_particles@_51 ROI 55	2.10448	3.07725
filter3B_particles@_40 ROI 100	2.10401	-0.157641
filter20_particles@_41 ROI 40	2.10314	1.8679
filter1_long@_12 ROI 51	2.10156	0.959252
filter20_particlesB@_24 ROI 6	2.10102	-0.795201
filter22_largeparticles@_78 ROI 40	2.09999	-2.07019
filter23_particlesB@_4 ROI 118	2.09952	7.85491
filter23_particles@_11 ROI 48	2.09828	3.72796
filter3_largeparticles@_7 ROI 76	2.09824	2.07347
filter3_largeparticles@_82 ROI 52	2.09809	2.942
filter1_particles_screen_40@_27 ROI 25	2.09722	-4.28257
filter3_largeparticles@_26 ROI 241	2.09704	0.665361
filter3_largeparticles@_81 ROI 229	2.09703	5.49538
filter23_particles@_55 ROI 308	2.09663	-0.638398
filter3B_particles@_21 ROI 14	2.0961	-1.04566
filter3B_particles@_62 ROI 83	2.09536	5.08501
filter23_particlesB@_32 ROI 5	2.09502	-1.23975
filter20_particles@_44 ROI 20	2.09464	5.83949
filter23_particles@_55 ROI 166	2.09236	0.459201
filter3B_particles@_59 ROI 32	2.09048	1.72473
filter3_largeparticles@_82 ROI 106	2.0904	3.46269
filter3B_particles@_56 ROI 3	2.08873	11.8499
filter22_largeparticles@_78 ROI 21	2.08767	-0.395212
filter3B_particles@_15 ROI 5	2.0871	2.05023
filter22_largeparticles@_7 ROI 35	2.08661	16.2427
filter23_particles@_48 ROI 30	2.0859	11.4877
filter3B_particles@_31 ROI 57	2.08558	0.246185
filter7C_long_7 ROI 11	2.08544	4.76347
filter7C_long_24 ROI 3	2.0853	-0.902496
filter23_particles@_48 ROI 33	2.08372	4.093
filter3_largeparticles@_5 ROI 53	2.08339	7.62581
filter1_long@_8 ROI 33	2.08238	-0.31828
Filter7D_long_5 ROI 50	2.08191	-0.939356
filter22_particles@_25 ROI 26	2.08172	0.241262
filter3_largeparticles@_60 ROI 183	2.08119	3.01765
filter3B_particles@_16 ROI 9	2.08084	-2.59784
filter22_largeparticles@_95 ROI 250	2.08046	9.34625
filter22_particles56to80@_26.im	2.08028	0.449266
filt5_particlesD@_5 ROI 11	2.08023	0.8769
filter22_largeparticles@_93 ROI 55	2.08018	2.6938
filter3_largeparticles@_6 ROI 118	2.07936	3.6489
filter22_particles56to80@_24.im	2.07898	0.0158315
filter3B_particles@_40 ROI 23	2.0783	2.46214
filter22_largeparticles@_56 ROI 101	2.07826	-0.648912
filter3B_particles@_30 ROI 9	2.07801	2.07919
filter23_particlesB@_5 ROI 63	2.07793	-2.28017
filter3_largeparticles@_71 ROI 32	2.07767	3.56758
filter5_long_28 ROI 11	2.07717	7.31908
filter3_largeparticles@_81 ROI 103	2.07662	1.80849
filter3_largeparticles@_51 ROI 25	2.07637	0.965774
filter3_largeparticles@_81 ROI 150	2.07571	2.20689
filter23_particles@_3 ROI 78	2.07491	0.979632
filter22_largeparticles@_32 ROI 33	2.07443	1.92336
filter3_largeparticles@_57 ROI 68	2.07196	2.75542
filter3B_particles@_75 ROI 6	2.07128	-0.0406484
filter3_largeparticles@_91 ROI 341	2.07001	0.671018
filter3_largeparticles@_14 ROI 31	2.06979	4.22356
filter23_particles@_55 ROI 368	2.06945	1.34612
filter20_particlesB@_85 ROI 114	2.06936	27.0022
filter22_largeparticles@_65 ROI 41	2.069	44.724
filter3_largeparticles@_81 ROI 266	2.069	4.70522
filter1_particles_screen@_7 ROI 3	2.06884	-3.72968
filter20_particles@_42 ROI 14	2.06834	3.28005
filter23_particles@_21 ROI 64	2.06763	4.76765
Filter7D_long_10 ROI 45	2.06709	-3.41962
filter23_particles@_26 ROI 51	2.06698	-2.3444
filter3_largeparticles@_81 ROI 132	2.0658	1.64117
filter3_largeparticles@_81 ROI 83	2.06508	2.4501
filter3_largeparticles@_14 ROI 30	2.06493	-1.22643
filt5_particles@_10 ROI 5	2.06394	1.81294
filter22_largeparticles@_84 ROI 5	2.06362	1.86086
filter22_particles56to80@_23.im	2.06339	2.71129
filter23_particles@_11 ROI 52	2.06252	1.16401
filter20_particles@_9 ROI 38	2.06233	2.08319
filter1_particles_screen@_30 ROI 20	2.06111	9.39122
filter23_particlesB@_21 ROI 108	2.05974	5.73811
filter3_largeparticles@_81 ROI 182	2.05899	1.26668
filter23_particlesB@_34 ROI 253	2.05867	-0.933794
filter1_particles_screen_40@_60 ROI 151	2.05828	4.97
filter22_largeparticles@_29 ROI 14	2.05815	1.45339
filter3_largeparticles@_9 ROI 25	2.05795	8.83727
filter3_largeparticles@_56 ROI 3	2.05787	17.4592
filter3_largeparticles@_17 ROI 150	2.05787	0.71335
filter3_largeparticles@_82 ROI 110	2.05725	3.83555
filter22_largeparticles@_50 ROI 11	2.05695	4.22497
filter3_largeparticles@_17 ROI 235	2.05684	-2.94767
filter22_largeparticles@_37 ROI 73	2.05654	0.711377
filter22_largeparticles@_59 ROI 32	2.05638	3.35335
filter22_particles56to80@_2 ROI 36	2.05545	2.2391
filter3_largeparticles@_81 ROI 69	2.0547	2.14258
filter3_largeparticles@_1 ROI 162	2.0539	6.05443
filter20_particles@_43 ROI 34	2.05294	-1.23493
filter1_particles_screen@_20 ROI 4	2.05212	-0.659492
filter3_largeparticles@_82 ROI 197	2.05196	2.25617
filter22_largeparticles@_91 ROI 16	2.05195	6.48146
filter3_largeparticles@_26 ROI 264	2.05141	1.45035
filter3_largeparticles@_6 ROI 32	2.05086	-0.0888306
filter20_particlesB@_7 ROI 71	2.04882	1.41544
filter3_largeparticles@_55 ROI 41	2.04879	1.51876
filter5_long_34 ROI 2	2.04868	1.17815
filter3_largeparticles@_81 ROI 267	2.04824	2.85323
filter22_largeparticles@_56 ROI 75	2.04698	7.16916
filter22_largeparticles@_59 ROI 43	2.04694	-0.534983
filter20_particles@_47 ROI 56	2.04588	-0.891124
filter1_long@_32 ROI 3	2.04549	2.45839
filter23_particles@_48 ROI 55	2.04527	3.80026
filter3_largeparticles@_55 ROI 84	2.04513	-0.83758
filter3_largeparticles@_81 ROI 15	2.04443	1.67713
filter23_particles@_53 ROI 469	2.04436	0.0363994
filter3_largeparticles@_82 ROI 45	2.0442	2.21027
filter3B_particles@_4 ROI 104	2.04406	-0.526387
filter3B_particles@_49 ROI 3	2.04315	9.17877
filter22_particles@_15 ROI 29	2.0428	-0.736666
filter3_largeparticles@_77 ROI 33	2.04033	2.30011
filter3_largeparticles@_46 ROI 113	2.039	1.10657
filter20_particlesB@_6 ROI 6	2.0382	25.5698
filter23_particles@_55 ROI 259	2.03799	-1.16416
filter23_particlesB@_21 ROI 112	2.03727	4.84092
filter20_particlesB@_59 ROI 9	2.03584	7.20126
filter3B_particles@_11 ROI 15	2.03569	-1.25896
filter3B_particles@_25 ROI 88	2.0348	5.11195
filter22_largeparticles@_59 ROI 35	2.03439	1.83433
filter23_particlesB@_20 ROI 13	2.03415	-9.04867
Filter7D_long_25 ROI 70	2.03403	1.32737
filter1_particles_screen_40@_60 ROI 57	2.03344	13.3978
filter3_largeparticles@_51 ROI 51	2.03337	1.80425
filter22_particles@_33 ROI 13	2.03311	-2.94992
filter22_largeparticles@_33 ROI 6	2.03204	-0.251712
filter3_largeparticles@_70 ROI 70	2.03177	-0.36842
Filter7D_long_45 ROI 63	2.03068	-0.888628
filt5_particles@_24 ROI 11	2.02974	-0.395623
Filter7D_long_30 ROI 75	2.02905	-0.930062
filter3_largeparticles@_92 ROI 171	2.02821	7.77147
filter22_largeparticles@_47 ROI 172	2.02781	0.261654
filter3B_particles@_40 ROI 45	2.02684	2.93691
filter3_largeparticles@_65 ROI 17	2.02666	1.58412
filter1_particles_screen@_23 ROI 2	2.02661	-5.24933
filter1_long@_30 ROI 29	2.02583	3.87485
filter22_largeparticles@_48 ROI 110	2.02432	-0.162057
filter22_largeparticles@_41 ROI 35	2.02425	-0.01434
filter3_largeparticles@_81 ROI 167	2.0238	1.04516
filter3B_particles@_50 ROI 4	2.02304	-2.2147
filter20_particles@_38 ROI 24	2.02261	-1.79131
filter22_largeparticles@_93 ROI 14	2.0218	0.653995
filter3B_particles@_50 ROI 11	2.02114	0.439046
filter1_particles_screen_40@_21 ROI 62	2.02075	23.6121
filter3_largeparticles@_81 ROI 41	2.01977	1.79649
filter5_long_7 ROI 7	2.01921	-2.10626
filter3B_particles@_14 ROI 20	2.01904	0.863293
filter7_part@_3 ROI 46	2.01902	-2.11657
filter23_particles@_53 ROI 399	2.01825	1.61432
filter23_particles@_45 ROI 119	2.01812	3.60925
filter1_long@_16 ROI 5	2.01765	-0.21065
Filter7D_long_35 ROI 47	2.01675	8.25647
filter3B_particles@_52 ROI 13	2.01638	6.76115
filter3_largeparticles@_82 ROI 17	2.01557	2.34206
filter3_largeparticles@_81 ROI 94	2.01409	2.16699
filter3_largeparticles@_3 ROI 290	2.01259	2.36633
filter22_largeparticles@_48 ROI 20	2.01209	1.94439
filter23_particles@_3 ROI 110	2.01139	2.03079
filter23_particles@_40 ROI 34	2.01117	17.372
filter22_largeparticles@_61 ROI 4	2.01094	31.6283
filter20_particlesB@_5 ROI 9	2.01045	13.9994
filter3_largeparticles@_5 ROI 102	2.00958	1.43183
filter3_largeparticles@_25 ROI 69	2.00952	0.494889
filter3_largeparticles@_26 ROI 209	2.00829	2.4668
filter3_largeparticles@_82 ROI 81	2.00749	2.06333
filter7C_long_28 ROI 16	2.00742	0.192462
filter3_largeparticles@_81 ROI 197	2.0072	1.87117
filter20_particlesB@_88 ROI 18	2.007	1.86827
filter3_largeparticles@_1 ROI 123	2.00673	3.52659
filter3B_particles@_58 ROI 141	2.00669	-0.706587
filter3_largeparticles@_73 ROI 92	2.0058	1.87895
filter3_largeparticles@_29 ROI 65	2.00566	1.14537
filter23_particles@_58 ROI 4	2.00563	3.38081
filter3_largeparticles@_44 ROI 109	2.00549	-0.102225
filter23_particles@_19 ROI 89	2.00543	15.6966
filter23_particles@_37 ROI 46	2.00518	2.50191
Filter7D_long_4 ROI 51	2.00428	1.1202
filter3B_particles@_51 ROI 155	2.00358	52.4051
filter3B_particles@_9 ROI 198	2.00349	8.65182
filter3_largeparticles@_86 ROI 142	2.0034	11.266
filter3_largeparticles@_81 ROI 140	2.00333	1.67984
filter3_largeparticles@_10 ROI 161	2.00307	4.96154
filter22_largeparticles@_54 ROI 15	2.00295	27.6974
filter3_largeparticles@_79 ROI 29	2.0018	1.35717
filter3_largeparticles@_6 ROI 151	2.00162	2.54359
filter1_long@_15 ROI 2	2.00117	2.48349
filter23_particles@_48 ROI 26	2.00115	0.29386
filter23_particlesB@_34 ROI 169	2.00008	-4.16406
filter23_particlesB@_29 ROI 37	1.99973	2.50588
filter1_long@_29 ROI 32	1.99927	6.17294
filter1_long@_30 ROI 32	1.99912	5.75679
filter3_largeparticles@_81 ROI 20	1.99889	2.3631
filter3B_particles@_9 ROI 306	1.99859	1.90183
filter22_particles@_9 ROI 14	1.99856	4.959
filter3_largeparticles@_46 ROI 72	1.99816	-0.1047
filter3_largeparticles@_75 ROI 72	1.99789	12.5389
filter3_largeparticles@_14 ROI 15	1.99775	-0.219372
filter3_largeparticles@_82 ROI 36	1.9972	3.85657
filter3_largeparticles@_54 ROI 108	1.99665	1.81934
filter5_long_11 ROI 17	1.99642	1.31994
filter3_largeparticles@_82 ROI 66	1.99611	8.36732
filter3_largeparticles@_59 ROI 44	1.99606	19.4914
filter3_largeparticles@_34 ROI 62	1.99502	2.41998
filter22_largeparticles@_2 ROI 75	1.99378	1.9729
filter20_particles@_4 ROI 7	1.99358	0.106473
filter1_long@_8 ROI 22	1.99325	2.17333
filter20_particlesB@_37 ROI 12	1.99311	5.3177
filter22_particles@_25 ROI 24	1.99261	2.3525
filter1_particles_screen_40@_24 ROI 18	1.99248	0.888381
filter22_largeparticles@_47 ROI 392	1.99208	0.729232
filter1_long@_42 ROI 2	1.99183	1.85083
filter20_particles@_80 ROI 31	1.99143	6.32976
filter3_largeparticles@_52 ROI 187	1.9907	17.7541
filter22_particles56to80@_11.im	1.99067	-0.779201
filter20_particlesB@_54 ROI 130	1.98903	13.1242
filter3_largeparticles@_80 ROI 81	1.98902	0.350818
filter1_particles_screen_40@_61 ROI 44	1.98878	25.4012
filter23_particlesB@_13 ROI 23	1.98869	4.28395
filter22_largeparticles@_74 ROI 34	1.98722	1.36033
filter20_particlesB@_51 ROI 21	1.98669	0.902798
filter22_largeparticles@_84 ROI 29	1.98508	23.5422
filter3_largeparticles@_73 ROI 147	1.98441	0.504212
filter3_largeparticles@_72 ROI 132	1.98424	2.88612
filter23_particlesB@_30 ROI 28	1.98348	-4.48338
filter3_largeparticles@_84 ROI 58	1.98324	19.6222
filter3B_particles@_62 ROI 88	1.98273	6.03486
filter3_largeparticles@_92 ROI 146	1.9823	24.7048
filter23_particles@_50 ROI 155	1.98172	5.35153
filter3B_particles@_62 ROI 71	1.98168	0.389087
filter1_long@_2 ROI 7	1.98138	9.25436
Filter7D_long_12 ROI 28	1.98066	-1.4725
filter1_particles_screen_40@_20 ROI 67	1.98051	3.08757
filter5_long_16 ROI 28	1.98035	1.69806
filter23_particlesB@_10 ROI 191	1.98028	0.57491
filter5_long_16 ROI 26	1.97986	1.26791
filter3_largeparticles@_74 ROI 23	1.97967	1.76093
filter1_long@_41 ROI 1	1.9793	5.93012
filter22_largeparticles@_74 ROI 37	1.97901	2.06452
filter22_largeparticles@_62 ROI 57	1.97901	2.0333
filter23_particles@_55 ROI 182	1.97873	-1.24898
filter22_particles@_51 ROI 2	1.97743	7.29367
filter3_largeparticles@_82 ROI 107	1.97649	0.979746
filter3_largeparticles@_31 ROI 55	1.97613	-0.494675
filter23_particles@_41 ROI 122	1.97567	-2.13925
filter3B_particles@_48 ROI 147	1.97434	2.08427
filter23_particlesB@_13 ROI 61	1.97432	-3.97158
filter23_particles@_31 ROI 27	1.97377	20.3594
filter22_largeparticles@_94 ROI 110	1.97305	38.597
filter23_particlesB@_9 ROI 126	1.97189	5.58872
filter3_largeparticles@_82 ROI 22	1.97142	1.48868
filter23_particlesB@_27 ROI 66	1.97132	0.317669
filter3_largeparticles@_35 ROI 119	1.97126	1.31272
filter22_largeparticles@_33 ROI 15	1.97105	28.2767
filter3B_particles@_27 ROI 50	1.97097	-0.42279
filt5_particlesD@_19 ROI 8	1.97092	-1.28801
filter22_largeparticles@_98 ROI 157	1.97091	-0.302817
filter3_largeparticles@_82 ROI 77	1.97068	2.3607
filter7C_long_27 ROI 5	1.96963	-1.44336
Filter7D_long_25 ROI 7	1.96795	0.822186
filter1_particles_screen_40@_17 ROI 7	1.96671	-0.0691048
filter23_particlesB@_7 ROI 44	1.96619	0.494595
filter1_particles_screen_40@_11 ROI 21	1.96604	2.09383
filter3_largeparticles@_83 ROI 58	1.96521	0.419245
filter22_largeparticles@_47 ROI 177	1.96499	3.25077
filter3_largeparticles@_45 ROI 43	1.96263	2.39444
filter22_largeparticles@_26 ROI 12	1.96208	-3.53983
filter22_largeparticles@_95 ROI 238	1.96203	10.6374
filter5_long_60 ROI 38	1.96137	-0.295296
filter3B_particles@_6 ROI 73	1.96133	2.12381
filter20_particles@_9 ROI 31	1.96111	4.06642
filter3_largeparticles@_34 ROI 65	1.96109	31.0828
filter1_particles_screen_40@_53 ROI 93	1.96097	32.4224
filter3_largeparticles@_81 ROI 254	1.96062	4.64697
filter22_largeparticles@_47 ROI 390	1.96052	2.79978
filter1_long@_46 ROI 32	1.95979	8.53119
filter20_particles@_7 ROI 10	1.95957	5.19062
filter3_largeparticles@_61 ROI 16	1.95953	1.67489
filter3_largeparticles@_17 ROI 157	1.95898	1.12926
filter3_largeparticles@_34 ROI 136	1.95881	10.0596
filter22_largeparticles@_90 ROI 73	1.95878	3.89741
filter20_particles@_45 ROI 29	1.95755	-1.50192
filter1_long@_42 ROI 32	1.95683	1.00763
filter3B_particles@_35 ROI 59	1.95566	-1.59926
filter3_largeparticles@_84 ROI 77	1.95485	4.46636
filter23_particles@_7 ROI 77	1.95472	1.23261
filter5_long_39 ROI 29	1.95317	1.04935
filter3_largeparticles@_82 ROI 83	1.95281	1.68665
filter1_long@_23 ROI 11	1.95262	2.69457
filter3_largeparticles@_81 ROI 119	1.95158	1.87185
filter23_particles@_21 ROI 94	1.95058	5.02577
filter5_long_16 ROI 40	1.94955	1.80555
filter22_particles@_15 ROI 23	1.94949	-0.584644
filt5_particles@_16 ROI 18	1.94935	-0.92455
filter23_particles@_14 ROI 43	1.94921	5.3859
filter23_particles@_19 ROI 93	1.94808	22.7675
filter3B_particles@_25 ROI 64	1.94796	6.68609
filter23_particles@_56 ROI 89	1.94765	3.61061
Filter7D_long_10 ROI 33	1.94731	1.54813
filter3_largeparticles@_73 ROI 130	1.94687	1.9882
filter22_particles@_27 ROI 83	1.94609	14.325
filter1_long@_32 ROI 15	1.94489	4.14803
filter23_particles@_53 ROI 279	1.94451	-0.251789
filter20_particlesB@_85 ROI 55	1.94325	29.0724
filter3_largeparticles@_91 ROI 34	1.94294	0.90018
filter3_largeparticles@_89 ROI 22	1.94246	-4.08437
filter23_particles@_45 ROI 79	1.94244	-1.23779
filter20_particlesB@_25 ROI 16	1.94161	2.17582
filter3_largeparticles@_52 ROI 203	1.94133	6.46435
filter3_largeparticles@_47 ROI 29	1.94117	-3.98243
filter1_long@_22 ROI 26	1.94107	-2.52168
filter22_largeparticles@_4 ROI 25	1.94103	0.0250902
filter3_largeparticles@_81 ROI 12	1.94046	2.01716
filter22_particles56to80@_27.im	1.94037	2.34816
filter1_long@_15 ROI 29	1.94019	11.0153
filt5_particlesD@_22 ROI 37	1.9396	0.548159
filter3B_particles@_40 ROI 52	1.93839	8.31542
filter22_largeparticles@_10 ROI 38	1.93809	6.6608
filter23_particles@_25 ROI 32	1.93755	-0.879268
filter23_particles@_55 ROI 161	1.93727	1.30624
filter23_particles@_42 ROI 259	1.93726	6.53558
filter3B_particles@_51 ROI 148	1.93685	50.3157
filter23_particles@_52 ROI 70	1.93588	-3.71938
filter1_long@_18 ROI 15	1.93579	0.261945
filter23_particles@_3 ROI 48	1.93576	2.92437
filter23_particles@_45 ROI 107	1.93372	-1.03052
filter22_largeparticles@_6 ROI 24	1.93206	15.3528
filter20_particles@_42 ROI 34	1.93203	2.09603
filter3B_particles@_59 ROI 46	1.92973	20.9727
filt5_particlesD@_2 ROI 9	1.92926	1.52867
filter1_long@_46 ROI 42	1.92924	-0.980102
filt5_particlesD@_3 ROI 10	1.92857	0.645629
filter20_particlesB@_60 ROI 10	1.92823	0.75352
filter20_particlesB@_7 ROI 48	1.92814	6.79803
Filter7D_long_22 ROI 37	1.9279	10.7971
filter3_largeparticles@_96 ROI 166	1.92776	1.37748
filter1_long@_47 ROI 21	1.92759	0.895048
filter22_particles@_51 ROI 47	1.92696	4.45527
filter20_particlesB@_67 ROI 88	1.92639	0.711186
filter1_long@_12 ROI 6	1.92622	1.40839
filter3_largeparticles@_8 ROI 23	1.92532	3.46775
filt5_particlesD@_21 ROI 19	1.92529	0.735214
filter22_largeparticles@_32 ROI 137	1.92511	2.56756
filter23_particles@_53 ROI 257	1.92486	-2.73272
filter1_long@_31 ROI 9	1.92415	-0.781842
filter22_largeparticles@_48 ROI 13	1.92413	1.06457
filter1_long@_37 ROI 11	1.92394	1.18279
filter22_particles@_51 ROI 7	1.92368	3.33575
filter23_particles@_12 ROI 111	1.92311	-3.8209
filter20_particlesB@_88 ROI 14	1.92286	-0.732262
filter20_particles@_39 ROI 35	1.92238	0.837442
filter20_particles@_43 ROI 61	1.92238	0.382569
filter23_particlesB@_10 ROI 79	1.92183	-0.948596
filter3_largeparticles@_2 ROI 85	1.92182	4.63261
filter5_long_16 ROI 30	1.92148	2.17933
filter1_particles_screen_40@_50 ROI 21	1.92129	4.55106
filter3_largeparticles@_81 ROI 203	1.92026	2.2182
filter1_long@_23 ROI 53	1.91955	4.87914
filter1_particles_screen_40@_52 ROI 79	1.91928	5.43634
filter1_long@_23 ROI 33	1.91928	2.92149
filter22_largeparticles@_34 ROI 41	1.91919	2.98582
filter22_largeparticles@_2 ROI 103	1.91905	1.61847
filter1_particles_screen_40@_39 ROI 16	1.91868	13.3928
filter5_long_56 ROI 21	1.91826	0.569326
filter3B_particles@_88 ROI 71	1.91818	1.18874
filter20_particlesB@_30 ROI 72	1.9177	34.7823
filter3_largeparticles@_81 ROI 146	1.91688	2.34539
filter20_particlesB@_37 ROI 13	1.91664	6.51285
filter3_largeparticles@_81 ROI 154	1.91662	1.66361
filter22_largeparticles@_2 ROI 23	1.91577	1.37636
filter7_part@_13 ROI 33	1.91543	16.0049
filter3_largeparticles@_81 ROI 148	1.91416	2.43464
filter3_largeparticles@_51 ROI 86	1.91405	0.751082
filter20_particlesB@_92 ROI 20	1.91391	2.52544
filter20_particlesB@_51 ROI 34	1.91391	1.7415
filter22_largeparticles@_79 ROI 21	1.91348	20.838
filter22_largeparticles@_12 ROI 56	1.9134	2.29157
filter20_particlesB@_91 ROI 104	1.91334	15.6788
filter3_largeparticles@_24 ROI 13	1.91286	0.941506
filter20_particles@_20 ROI 10	1.91262	1.46743
filter3_largeparticles@_35 ROI 134	1.91184	2.08416
filter23_particlesB@_1 ROI 69	1.91174	-1.32733
filter22_particles@_6 ROI 20	1.91068	1.67898
filter3_largeparticles@_81 ROI 246	1.90977	2.08713
filter22_largeparticles@_61 ROI 24	1.90957	0.521946
filter3B_particles@_4 ROI 83	1.9093	1.75113
Filter7D_long_7 ROI 30	1.90924	-1.53521
filter3B_particles@_21 ROI 25	1.90834	8.45978
filter3_largeparticles@_29 ROI 19	1.90704	1.23391
filter1_particles_screen_40@_53 ROI 110	1.90651	18.043
filter23_particles@_53 ROI 450	1.90519	-2.51825
filter1_particles_screen@_31 ROI 75	1.90424	2.97946
filter5_long_21 ROI 3	1.9038	0.350223
filter23_particles@_53 ROI 367	1.90378	2.52086
Filter7D_long_40 ROI 65	1.90254	2.09188
filter3_largeparticles@_89 ROI 16	1.90247	3.46659
filter3_largeparticles@_81 ROI 174	1.90237	2.43168
filter3_largeparticles@_26 ROI 202	1.90217	3.05693
filter20_particlesB@_70 ROI 11	1.90213	-1.84925
filter7C_long_4 ROI 17	1.90197	-1.6777
filter3_largeparticles@_46 ROI 76	1.90143	1.48462
Filter7D_long_13 ROI 53	1.90112	0.313696
filter3_largeparticles@_3 ROI 278	1.90106	12.6807
filter23_particlesB@_23 ROI 10	1.901	-0.885258
filter22_largeparticles@_87 ROI 38	1.90056	0.395986
filter3_largeparticles@_82 ROI 61	1.90049	3.25001
filter1_particles_screen_40@_6 ROI 4	1.89929	-0.61865
filter1_long@_18 ROI 11	1.89906	2.02323
filter3_largeparticles@_80 ROI 98	1.89887	0.542411
filter22_largeparticles@_38 ROI 45	1.89875	2.45649
filter22_largeparticles@_62 ROI 38	1.89759	5.20788
filter3_largeparticles@_81 ROI 26	1.89757	1.55915
filter3_largeparticles@_17 ROI 187	1.89755	2.50788
filter20_particles@_26 ROI 35	1.89716	5.48689
filter3_largeparticles@_61 ROI 11	1.89709	6.78602
filter5_long_5 ROI 4	1.89708	0.907261
filter1_long@_41 ROI 10	1.89702	3.53033
filter1_long@_14 ROI 12	1.89696	1.39691
filter3_largeparticles@_2 ROI 79	1.89586	1.38044
filter23_particles@_54 ROI 288	1.89574	0.702623
filter3_largeparticles@_15 ROI 15	1.8951	16.6796
filter3B_particles@_51 ROI 185	1.89492	29.6247
filter3_largeparticles@_48 ROI 30	1.89479	3.35503
filter1_particles_screen_40@_26 ROI 6	1.89395	1.35315
filter20_particlesB@_24 ROI 9	1.89314	5.2363
filter3B_particles@_73 ROI 29	1.89287	0.392301
filter20_particles@_10 ROI 52	1.89262	4.00116
filter3_largeparticles@_2 ROI 75	1.8922	2.24513
filter1_particles_screen_40@_16 ROI 2	1.89199	13.2294
filter1_particles_screen_40@_17 ROI 10	1.89186	-0.332656
filter20_particlesB@_47 ROI 25	1.89185	1.14595
Filter7D_long_8 ROI 19	1.89131	19.2597
filter23_particles@_19 ROI 60	1.8913	7.86295
filter22_largeparticles@_57 ROI 39	1.8912	7.86741
filter5_long_11 ROI 14	1.89061	0.805659
filter3_largeparticles@_92 ROI 69	1.89025	29.7412
filt5_particlesD@_5 ROI 15	1.88992	0.159701
filter1_long@_18 ROI 4	1.88984	2.02609
filter23_particles@_53 ROI 295	1.88928	-1.05623
filter1_particles_screen_40@_56 ROI 20	1.88869	1.33333
filter3_largeparticles@_46 ROI 47	1.8886	0.851253
filter23_particlesB@_34 ROI 307	1.88781	-4.73611
filter23_particles@_42 ROI 223	1.88663	3.59544
filter22_particles@_30 ROI 11	1.88605	2.14595
filter3_largeparticles@_12 ROI 135	1.88537	0.954999
filter22_largeparticles@_48 ROI 300	1.88518	1.08749
filter23_particles@_56 ROI 68	1.88511	3.61488
filter3_largeparticles@_13 ROI 91	1.88491	9.5781
filter20_particlesB@_59 ROI 12	1.88471	2.76402
filter7C_long_6 ROI 17	1.88349	-1.64376
filter23_particlesB@_34 ROI 78	1.88312	0.837081
filter3_largeparticles@_38 ROI 7	1.88246	-2.94753
filter22_largeparticles@_96 ROI 19	1.88218	0.969479
filter22_largeparticles@_94 ROI 102	1.88205	40.3984
filter22_particles@_45 ROI 3	1.8817	4.92566
filter5_long_39 ROI 30	1.88143	-0.041789
filter22_largeparticles@_9 ROI 62	1.88109	1.67005
filter3_largeparticles@_59 ROI 23	1.87931	4.74331
filter3B_particles@_24 ROI 11	1.87903	16.928
filter5_long_27 ROI 6	1.8784	-1.0034
filter3B_particles@_86 ROI 2	1.87824	0.310097
filter5_long_11 ROI 31	1.87663	0.24859
filter3B_particles@_41 ROI 77	1.8759	8.29051
filter23_particles@_23 ROI 55	1.87565	-0.860531
filter3_largeparticles@_51 ROI 45	1.87517	1.64986
filter1_long@_42 ROI 8	1.87497	2.33403
filter3_largeparticles@_65 ROI 24	1.8745	19.9258
filter3B_particles@_47 ROI 73	1.874	3.95708
filter23_particles@_19 ROI 62	1.87327	19.0037
filter22_largeparticles@_25 ROI 27	1.87295	2.07466
filter3_largeparticles@_81 ROI 35	1.87181	2.33218
filter3B_particles@_58 ROI 87	1.87161	-1.92928
Filter7D_long_45 ROI 5	1.86988	0.215429
filter22_largeparticles@_39 ROI 155	1.8694	3.93765
filter23_particles@_44 ROI 140	1.86912	-4.22699
filter3B_particles@_41 ROI 40	1.86862	4.46367
filter5_long_49 ROI 3	1.86856	1.97347
filter7C_long_2 ROI 15	1.86852	-1.60452
filter23_particlesB@_17 ROI 108	1.86829	6.50012
filter1_long@_20 ROI 23	1.86799	0.0692858
filter20_particlesB@_49 ROI 17	1.86703	1.92213
filter3_largeparticles@_81 ROI 31	1.86657	2.41975
filter22_largeparticles@_75 ROI 2	1.86632	2.51193
filter22_largeparticles@_31 ROI 50	1.86504	1.16111
filter23_particles@_2 ROI 104	1.865	1.45472
filter3_largeparticles@_59 ROI 68	1.86465	14.4027
filter3_largeparticles@_94 ROI 17	1.86454	2.27201
Filter7D_long_34 ROI 14	1.86409	0.831333
filter1_particles_screen@_16 ROI 14	1.86387	5.30531
filter23_particles@_54 ROI 226	1.86296	2.06142
filter3B_particles@_3 ROI 18	1.8629	2.77515
filter22_particles@_20 ROI 12	1.86287	6.53829
Filter7D_long_43 ROI 16	1.86237	3.69147
filter3B_particles@_62 ROI 94	1.86171	-1.70476
Filter7D_long_22 ROI 56	1.86165	1.09652
filter1_long@_41 ROI 7	1.86131	5.3927
filter22_largeparticles@_12 ROI 117	1.86011	1.912
Filter7D_long_6 ROI 7	1.86002	8.67773
filter3_largeparticles@_63 ROI 268	1.85937	0.224898
filter3B_particles@_9 ROI 222	1.85885	1.80707
filter23_particles@_30 ROI 58	1.85783	0.728199
filter20_particlesB@_92 ROI 49	1.85767	-0.0609193
filter3_largeparticles@_46 ROI 48	1.85733	0.833831
filter1_long@_4 ROI 2	1.85661	3.21989
filter3_largeparticles@_82 ROI 43	1.85619	2.32006
filter23_particles@_32 ROI 27	1.85613	6.5795
filter3_largeparticles@_13 ROI 107	1.85611	4.68465
filter22_largeparticles@_34 ROI 49	1.85533	4.06988
filter5_long_8 ROI 28	1.85486	1.56604
filter22_largeparticles@_80 ROI 80	1.85482	1.5872
filter23_particles@_11 ROI 74	1.85354	2.13264
filter3_largeparticles@_2 ROI 80	1.85325	0.617451
filter3B_particles@_31 ROI 12	1.85314	2.41155
filter1_long@_12 ROI 1	1.8519	3.98867
filter22_particles56to80@_26.im	1.85142	1.80118
filter3_largeparticles@_62 ROI 192	1.85063	3.58813
filter20_particles@_56 ROI 25	1.85054	-1.13864
filter22_largeparticles@_99 ROI 22	1.85028	0.69955
filter3_largeparticles@_3 ROI 168	1.84981	-0.958546
filter3_largeparticles@_47 ROI 70	1.84888	3.7844
filter22_largeparticles@_66 ROI 34	1.84797	0.0312283
filter22_largeparticles@_32 ROI 123	1.84766	11.1965
filter23_particles@_59 ROI 10	1.84735	11.7059
filter3B_particles@_4 ROI 135	1.8473	-0.248631
filter5_long_20 ROI 16	1.84727	0.723959
filter5_long_39 ROI 18	1.84703	1.7552
filter5_long_20 ROI 4	1.84689	1.43401
filter22_particles@_51 ROI 32	1.84619	6.06663
filter23_particles@_50 ROI 93	1.84615	3.18781
filter5_long_43 ROI 2	1.84483	-0.360243
filter3_largeparticles@_71 ROI 40	1.84451	-2.44235
filter23_particles@_54 ROI 137	1.84434	3.52648
filter1_long@_34 ROI 2	1.84368	0.896997
filter3B_particles@_47 ROI 65	1.84368	0.280339
filter3B_particles@_51 ROI 92	1.84288	37.1756
filter3_largeparticles@_81 ROI 280	1.84259	3.14625
filter3_largeparticles@_18 ROI 29	1.84133	1.68868
filter3B_particles@_9 ROI 295	1.84129	1.92499
filter3_largeparticles@_56 ROI 49	1.84064	4.87532
filter3_largeparticles@_79 ROI 27	1.84042	0.781509
filter3_largeparticles@_81 ROI 2	1.8394	2.97435
filter23_particles@_19 ROI 58	1.83882	19.7398
filter7C_long_36 ROI 6	1.83864	-0.298438
filter22_largeparticles@_60 ROI 31	1.83815	35.473
filter3B_particles@_59 ROI 16	1.83811	2.49378
filter3_largeparticles@_81 ROI 80	1.8377	2.62409
filter22_largeparticles@_2 ROI 110	1.83768	1.69888
filter3B_particles@_20 ROI 10	1.83749	5.25075
filter5_long_34 ROI 13	1.83744	-2.70024
filter22_largeparticles@_56 ROI 62	1.83738	1.75379
filter22_largeparticles@_27 ROI 32	1.83681	-0.467741
filter20_particlesB@_53 ROI 15	1.83671	-0.386005
filter23_particles@_41 ROI 140	1.83649	-0.243348
filter23_particles@_55 ROI 128	1.83642	2.62324
filter23_particlesB@_34 ROI 204	1.83639	-5.16877
filter3_largeparticles@_81 ROI 4	1.83471	2.06233
filter23_particles@_6 ROI 39	1.83458	-0.684686
filter22_largeparticles@_99 ROI 2	1.83371	40.4361
filter23_particlesB@_28 ROI 72	1.83303	0.990514
filter1_long@_8 ROI 28	1.83267	1.63331
filter3_largeparticles@_10 ROI 94	1.8322	4.31799
filter3_largeparticles@_35 ROI 95	1.8318	2.57474
filter3_largeparticles@_84 ROI 52	1.8318	6.96408
filter3_largeparticles@_81 ROI 72	1.83156	2.51866
filter3B_particles@_62 ROI 79	1.83118	0.385836
filter22_particles56to80@_2 ROI 55	1.82916	3.26739
filter3B_particles@_58 ROI 18	1.82915	1.8155
filter1_long@_17 ROI 26	1.82878	0.943332
filter1_particles_screen_40@_4 ROI 2	1.82849	12.8414
filter22_largeparticles@_40 ROI 134	1.82818	2.74238
filter23_particles@_18 ROI 81	1.8278	1.19051
filter3_largeparticles@_67 ROI 33	1.82761	1.21494
filter3_largeparticles@_33 ROI 33	1.82761	-0.748505
filter3B_particles@_4 ROI 137	1.82761	-6.27407
filter3B_particles@_9 ROI 286	1.82727	11.2082
filter3_largeparticles@_81 ROI 188	1.82661	4.1905
filter3_largeparticles@_79 ROI 19	1.82597	1.26878
filter23_particlesB@_32 ROI 18	1.82562	-4.10453
filter20_particlesB@_59 ROI 125	1.8255	0.738009
filter7C_long_8 ROI 52	1.82496	-1.86603
filter3B_particles@_14 ROI 19	1.8248	0.614047
filter1_long@_13 ROI 23	1.82472	1.33221
filter3_largeparticles@_81 ROI 161	1.82457	2.26115
filter1_particles_screen_40@_30 ROI 8	1.82452	7.43896
filt5_particles@_10 ROI 45	1.82438	-0.242475
filter22_largeparticles@_47 ROI 55	1.82419	2.4613
filter3B_particles@_3 ROI 11	1.82418	2.2567
filter22_largeparticles@_48 ROI 287	1.82409	0.632134
filter3_largeparticles@_80 ROI 84	1.82398	-0.512692
filter22_largeparticles@_32 ROI 75	1.82374	0.969215
filter3_largeparticles@_81 ROI 194	1.82231	2.45405
filter3B_particles@_41 ROI 87	1.8212	4.91884
filter22_particles56to80@_5 ROI 6	1.82093	-2.27301
filter3_largeparticles@_31 ROI 43	1.82058	1.86254
filter22_largeparticles@_89 ROI 53	1.81979	3.241
filter3_largeparticles@_81 ROI 67	1.81779	2.56641
filter3_largeparticles@_60 ROI 119	1.81596	4.08645
filter1_particles_screen@_31 ROI 175	1.81512	4.23007
filter1_long@_41 ROI 4	1.81487	6.30352
filter3_largeparticles@_81 ROI 149	1.81428	4.88878
filter22_largeparticles@_63 ROI 52	1.81329	50.1847
filter1_long@_41 ROI 5	1.81301	3.87795
filter20_particlesB@_86 ROI 10	1.81243	2.9358
filter22_largeparticles@_20 ROI 9	1.81183	-1.69906
filter3B_particles@_12 ROI 61	1.81178	1.31534
filter3_largeparticles@_45 ROI 46	1.81038	-0.0694559
filter22_largeparticles@_99 ROI 39	1.81035	0.726072
filter23_particles@_55 ROI 291	1.81018	1.98835
filter3_largeparticles@_33 ROI 2	1.81017	0.698296
filter1_long@_47 ROI 1	1.80976	1.10955
filter23_particlesB@_26 ROI 42	1.80919	18.3592
filter22_largeparticles@_52 ROI 9	1.80853	26.5825
filter1_particles_screen_40@_12 ROI 60	1.80834	6.05401
filter3_largeparticles@_81 ROI 287	1.80739	-3.36442
filter23_particlesB@_34 ROI 207	1.80717	-1.04938
filter3_largeparticles@_81 ROI 252	1.80671	1.65382
Filter7D_long_24 ROI 5	1.80632	5.25085
filter23_particles@_59 ROI 14	1.8059	28.4579
filter20_particlesB@_63 ROI 30	1.80438	-0.637947
filter22_largeparticles@_47 ROI 258	1.80393	0.184709
filter3B_particles@_79 ROI 6	1.80388	-0.65099
filter3_largeparticles@_14 ROI 17	1.80326	1.06629
filt5_particlesD@_5 ROI 9	1.80313	0.663077
filter23_particlesB@_19 ROI 16	1.80285	-12.1362
filter3_largeparticles@_84 ROI 91	1.80271	4.48632
filter3_largeparticles@_82 ROI 56	1.80265	1.63482
filter3_largeparticles@_44 ROI 58	1.80243	1.31685
filter20_particlesB@_47 ROI 30	1.80203	15.7826
filter22_largeparticles@_32 ROI 69	1.80155	1.4937
filter22_largeparticles@_36 ROI 144	1.8015	1.7896
filter1_long@_9 ROI 24	1.80093	-6.42286
filter3B_particles@_9 ROI 259	1.80085	1.83873
filter1_long@_18 ROI 18	1.80058	-0.922225
filter7C_long_14 ROI 35	1.80047	-0.168904
filter3_largeparticles@_46 ROI 38	1.80002	0.132305
filter23_particles@_12 ROI 120	1.79986	0.240985
filter23_particles@_55 ROI 153	1.79967	0.998929
filter1_long@_16 ROI 11	1.79933	0.50757
filter3_largeparticles@_10 ROI 108	1.79926	3.77407
filt5_particlesD@_3 ROI 19	1.79902	2.14006
filter23_particlesB@_14 ROI 155	1.79892	5.83829
filter3B_particles@_25 ROI 53	1.79801	1.75179
filter3_largeparticles@_13 ROI 79	1.79785	18.6952
filter22_particles56to80@_26.im	1.79765	2.57593
filter3_largeparticles@_81 ROI 163	1.79755	2.65406
filter3_largeparticles@_81 ROI 116	1.79723	2.04143
filter20_particles@_8 ROI 100	1.79636	12.1895
filter1_particles_screen_40@_51 ROI 28	1.79589	-0.356774
filter3_largeparticles@_30 ROI 15	1.79581	8.90137
filter22_largeparticles@_12 ROI 113	1.79563	0.866589
filter20_particles@_79 ROI 11	1.7955	1.64637
filter20_particles@_77 ROI 2	1.79476	0.442798
filter22_largeparticles@_51 ROI 52	1.7943	2.44411
Filter7D_long_21 ROI 30	1.79382	1.20416
filter3_largeparticles@_79 ROI 25	1.79304	-0.0904197
filter3_largeparticles@_10 ROI 113	1.79274	2.25855
filter3_largeparticles@_3 ROI 292	1.79251	3.30236
filter3_largeparticles@_82 ROI 57	1.79223	2.121
filter20_particlesB@_85 ROI 99	1.79178	45.7261
filter7C_long_12 ROI 9	1.79158	1.10951
filter23_particlesB@_23 ROI 47	1.79132	4.56337
filter1_long@_15 ROI 1	1.79116	2.29151
filter22_largeparticles@_47 ROI 283	1.79101	2.89867
filter3_largeparticles@_80 ROI 105	1.79053	1.2408
filter22_largeparticles@_78 ROI 57	1.78954	2.88342
filter3_largeparticles@_36 ROI 28	1.78905	2.06587
filter3B_particles@_57 ROI 5	1.78896	34.9442
filter1_particles_screen@_31 ROI 160	1.78862	2.89178
Filter7D_long_6 ROI 27	1.78843	-2.69128
filter3_largeparticles@_17 ROI 237	1.78833	2.54815
filter23_particlesB@_26 ROI 103	1.78764	12.5993
filter22_largeparticles@_2 ROI 100	1.78654	2.21722
filter3B_particles@_40 ROI 56	1.78652	2.03242
filter20_particlesB@_96 ROI 25	1.78616	-0.0297505
filter23_particles@_37 ROI 134	1.78611	2.7054
filter3_largeparticles@_90 ROI 303	1.78595	2.31289
filter3_largeparticles@_81 ROI 96	1.78518	1.53428
filter23_particles@_42 ROI 163	1.78508	3.33745
filter3_largeparticles@_81 ROI 240	1.78441	2.33059
filter3B_particles@_71 ROI 69	1.78431	-1.81833
filter3_largeparticles@_54 ROI 143	1.78326	-3.13564
filter3B_particles@_61 ROI 161	1.78312	3.9119
filter22_largeparticles@_40 ROI 148	1.78279	3.18522
filter20_particlesB@_53 ROI 4	1.78268	0.0542711
Filter7D_long_21 ROI 59	1.78227	0.658185
filter23_particlesB@_2 ROI 116	1.78201	0.242379
filter3_largeparticles@_31 ROI 39	1.78105	1.29986
filter3_largeparticles@_26 ROI 166	1.78011	1.48947
filter22_largeparticles@_34 ROI 44	1.7797	2.87379
filter23_particlesB@_34 ROI 164	1.77949	-1.3433
filter3_largeparticles@_57 ROI 115	1.77938	5.01001
filter3B_particles@_58 ROI 73	1.77934	3.25272
filter3_largeparticles@_64 ROI 240	1.77922	10.3135
filter1_long@_41 ROI 29	1.77691	8.56675
filter3_largeparticles@_37 ROI 13	1.77639	3.14676
filter3_largeparticles@_36 ROI 27	1.7759	23.2311
filter23_particles@_43 ROI 75	1.7757	13.7841
filter20_particles@_9 ROI 52	1.77535	22.9458
filter3_largeparticles@_71 ROI 86	1.77479	13.0931
filter3_largeparticles@_13 ROI 114	1.77446	7.41565
filter23_particles@_55 ROI 337	1.77372	2.71898
filter3_largeparticles@_91 ROI 320	1.77362	16.8638
filter22_largeparticles@_60 ROI 11	1.77332	75.1948
filter23_particlesB@_21 ROI 107	1.77331	2.46582
filter1_particles_screen@_9 ROI 45	1.77176	19.8517
filter3_largeparticles@_81 ROI 292	1.7716	1.0775
filter22_largeparticles@_58 ROI 85	1.77056	8.53796
filter3_largeparticles@_81 ROI 177	1.77046	1.35347
filter23_particles@_53 ROI 9	1.76964	1.70531
filter23_particles@_19 ROI 83	1.76926	12.9925
filter1_long@_4 ROI 5	1.76919	3.00233
filter5_long_8 ROI 33	1.7689	0.901491
filter22_largeparticles@_2 ROI 115	1.76886	-0.193924
filter3_largeparticles@_15 ROI 28	1.76853	38.7199
filter5_long_28 ROI 1	1.76805	12.5468
filter3_largeparticles@_7 ROI 61	1.76757	0.672707
filter22_largeparticles@_56 ROI 73	1.76734	1.8535
filter23_particles@_54 ROI 218	1.76678	1.40196
filter3_largeparticles@_81 ROI 234	1.76623	0.723618
filter3_largeparticles@_55 ROI 52	1.76609	1.11974
filter3_largeparticles@_38 ROI 10	1.76577	0.97671
filter5_long_60 ROI 20	1.76574	-1.54933
Filter7D_long_38 ROI 60	1.76548	0.958837
filter1_long@_20 ROI 21	1.76544	1.17373
filter3_largeparticles@_81 ROI 37	1.76502	2.28419
filter20_particlesB@_59 ROI 160	1.76414	1.23994
filter20_particles@_39 ROI 24	1.76414	0.667675
filter7C_long_24 ROI 1	1.76398	1.87313
filter3_largeparticles@_2 ROI 197	1.76381	0.130883
filter3B_particles@_10 ROI 24	1.76372	-2.35832
filter3_largeparticles@_66 ROI 111	1.76337	2.31564
filt5_particles@_18 ROI 19	1.76326	2.13198
filter3_largeparticles@_81 ROI 260	1.76306	1.33163
filter22_largeparticles@_32 ROI 88	1.76221	1.39648
Filter7D_long_46 ROI 27	1.7621	0.299954
filter22_largeparticles@_32 ROI 45	1.76161	1.35506
filter22_largeparticles@_2 ROI 69	1.76122	0.583802
filter3B_particles@_68 ROI 57	1.75984	0.146794
filter3_largeparticles@_53 ROI 95	1.75978	3.15984
filter20_particles@_42 ROI 56	1.75976	4.26144
filter22_largeparticles@_32 ROI 133	1.75857	17.3265
filter20_particles@_53 ROI 17	1.7585	4.56581
filter22_largeparticles@_32 ROI 36	1.75756	1.58553
Filter7D_long_37 ROI 29	1.75711	1.24299
filter1_long@_3 ROI 26	1.75689	1.69608
filter1_long@_41 ROI 15	1.75654	3.23252
filter20_particles@_78 ROI 7	1.75634	25.4563
filter3_largeparticles@_81 ROI 24	1.75631	1.82622
filter20_particlesB@_31 ROI 47	1.75607	13.3866
filter3_largeparticles@_69 ROI 10	1.75577	1.5146
filter3_largeparticles@_82 ROI 74	1.7557	0.0773669
filter20_particles@_43 ROI 105	1.75477	-2.6659
filter3_largeparticles@_81 ROI 61	1.7545	1.50617
filter22_particles@_49 ROI 6	1.75446	1.52865
filter3_largeparticles@_73 ROI 123	1.75439	1.73363
filter5_long_11 ROI 11	1.75339	0.31478
filter3B_particles@_47 ROI 70	1.75297	-1.16536
filter3_largeparticles@_8 ROI 41	1.75293	5.61029
filter22_largeparticles@_95 ROI 89	1.75291	11.4824
filter23_particlesB@_28 ROI 69	1.75255	-3.07576
filter3_largeparticles@_17 ROI 193	1.7523	-0.71872
filter23_particlesB@_22 ROI 10	1.75224	9.27573
filter3B_particles@_73 ROI 11	1.75142	4.39741
filter20_particles@_27 ROI 21	1.7512	0.347006
filter1_long@_14 ROI 30	1.75065	4.62517
filter22_particles@_31 ROI 2	1.75056	-3.88788
filter22_largeparticles@_84 ROI 45	1.75048	8.43954
filter3_largeparticles@_28 ROI 10	1.75039	0.809932
filter7C_long_38 ROI 14	1.75018	0.0863242
filter22_largeparticles@_6 ROI 15	1.74919	68.1942
filter1_long@_12 ROI 5	1.74885	3.70902
filter3_largeparticles@_82 ROI 91	1.74818	3.59572
filter23_particlesB@_21 ROI 101	1.74748	6.85824
filter23_particles@_19 ROI 125	1.74737	5.13623
filter22_largeparticles@_4 ROI 16	1.74627	29.5922
filter3_largeparticles@_46 ROI 128	1.74588	1.18167
filter3_largeparticles@_6 ROI 126	1.74578	-2.64154
Filter7D_long_1 ROI 6	1.74522	24.5185
filter3_largeparticles@_52 ROI 114	1.74516	8.04551
filter23_particles@_35 ROI 34	1.7445	-1.47866
filter23_particlesB@_2 ROI 121	1.74442	-0.350909
filter22_largeparticles@_65 ROI 53	1.74405	28.0039
filter3_largeparticles@_82 ROI 105	1.74392	3.92795
filter3_largeparticles@_81 ROI 46	1.74356	2.83921
filter3_largeparticles@_37 ROI 25	1.74339	1.86673
filter3_largeparticles@_45 ROI 66	1.74339	-1.70983
filter7C_long_13 ROI 7	1.74335	-1.51558
filter1_particles_screen_40@_51 ROI 5	1.74324	2.28932
filter5_long_32 ROI 1	1.74303	-0.37216
filter3_largeparticles@_64 ROI 332	1.74196	3.34483
filter1_long@_23 ROI 3	1.74137	2.40796
filt5_particles@_26 ROI 16	1.7411	-0.0976754
filter23_particlesB@_32 ROI 20	1.74058	-0.825061
filter1_long@_4 ROI 6	1.7401	3.40704
filter3_largeparticles@_82 ROI 24	1.74007	2.17344
filter23_particles@_15 ROI 13	1.73999	5.74622
filter22_largeparticles@_95 ROI 204	1.73985	17.1144
filter1_particles_screen_40@_53 ROI 41	1.73965	25.5211
filter3_largeparticles@_55 ROI 83	1.73952	0.290817
filter23_particles@_11 ROI 111	1.73881	3.16924
Filter7D_long_44 ROI 11	1.73867	21.4032
filter20_particlesB@_24 ROI 7	1.73844	4.31629
filter7C_long_32 ROI 8	1.73691	-1.04048
filter23_particles@_50 ROI 200	1.7362	-1.8025
filter22_largeparticles@_10 ROI 71	1.73597	3.92826
filter20_particles@_47 ROI 55	1.73537	1.29635
filter1_long@_13 ROI 26	1.73467	1.54975
filter23_particles@_52 ROI 68	1.73439	-2.20675
filter3_largeparticles@_34 ROI 142	1.73419	23.3153
filt5_particlesD@_5 ROI 8	1.73387	0.518358
filter23_particles@_36 ROI 16	1.73378	5.93414
filter3_largeparticles@_35 ROI 144	1.7337	4.0829
filter7C_long_24 ROI 18	1.73322	0.0483607
filter1_long@_24 ROI 11	1.73321	3.71721
filter22_largeparticles@_20 ROI 5	1.73301	2.14319
filter3_largeparticles@_68 ROI 75	1.73263	1.79351
Filter7D_long_25 ROI 79	1.73151	1.57475
filter20_particles@_10 ROI 35	1.73149	1.96375
filter3_largeparticles@_68 ROI 67	1.73138	2.95312
filter23_particles@_42 ROI 102	1.73137	5.23061
filter1_long@_23 ROI 1	1.72993	1.49724
Filter7D_long_13 ROI 63	1.72852	1.67688
filter23_particles@_41 ROI 51	1.72775	0.281316
filter1_particles_screen_40@_51 ROI 48	1.72735	1.68615
filter3_largeparticles@_81 ROI 70	1.72724	2.31309
filter22_largeparticles@_2 ROI 46	1.72697	0.8502
filter23_particles@_45 ROI 140	1.72667	2.20921
filter3_largeparticles@_81 ROI 284	1.72659	-0.137914
filter23_particles@_20 ROI 20	1.72627	0.147781
Filter7D_long_25 ROI 296	1.72578	1.77504
filter22_largeparticles@_30 ROI 91	1.72544	1.34717
filter3_largeparticles@_88 ROI 6	1.72504	1.54652
filter22_largeparticles@_82 ROI 111	1.72504	0.688369
filter3_largeparticles@_81 ROI 58	1.72481	2.44323
filter3_largeparticles@_17 ROI 226	1.72452	1.37968
filter3_largeparticles@_81 ROI 237	1.72424	2.60404
filter23_particles@_58 ROI 10	1.72421	0.749899
filter3_largeparticles@_26 ROI 238	1.72408	0.791877
filter22_particles56to80@_22.im	1.72407	18.5326
filter3B_particles@_61 ROI 70	1.72384	9.92208
filter23_particlesB@_19 ROI 37	1.72372	-4.43343
filter1_long@_4 ROI 1	1.72369	2.64545
filter1_long@_11 ROI 7	1.72367	2.67836
Filter7D_long_27 ROI 31	1.72322	1.12372
filter5_long_20 ROI 5	1.72305	0.645726
filter3_largeparticles@_81 ROI 139	1.72229	2.38402
filter22_largeparticles@_80 ROI 68	1.72208	-0.373412
filter3_largeparticles@_81 ROI 153	1.72205	2.62049
filter3_largeparticles@_51 ROI 59	1.72187	4.25747
filter23_particles@_13 ROI 61	1.72141	4.49192
filter3_largeparticles@_72 ROI 107	1.72105	3.45087
filter3B_particles@_50 ROI 53	1.72096	1.16017
filter3_largeparticles@_92 ROI 107	1.72014	18.9454
filter23_particlesB@_4 ROI 26	1.71974	-2.48999
filter3B_particles@_63 ROI 15	1.71891	0.97224
Filter7D_long_25 ROI 52	1.7188	1.15482
filter3_largeparticles@_35 ROI 69	1.71736	2.76662
filter22_largeparticles@_53 ROI 35	1.71717	0.700854
filter23_particlesB@_15 ROI 99	1.71709	-6.9926
filter22_particles@_51 ROI 18	1.71672	3.02489
filter1_long@_30 ROI 28	1.71609	1.74295
filter22_largeparticles@_35 ROI 93	1.716	8.22439
filter3_largeparticles@_49 ROI 41	1.71558	1.15782
filter3_largeparticles@_72 ROI 145	1.71509	2.15227
filter3_largeparticles@_25 ROI 47	1.71456	18.4881
filter3_largeparticles@_16 ROI 98	1.71416	0.841788
filter23_particles@_39 ROI 61	1.71414	14.0329
filter3_largeparticles@_29 ROI 13	1.71404	0.923292
filter7C_long_16 ROI 5	1.71348	-1.90667
filter22_largeparticles@_94 ROI 116	1.71316	40.4326
filter3_largeparticles@_59 ROI 72	1.71239	12.6514
filter3_largeparticles@_81 ROI 151	1.71138	1.67295
filter3_largeparticles@_34 ROI 93	1.71128	12.1552
filter22_largeparticles@_9 ROI 81	1.71042	2.65476
filter5_long_30 ROI 2	1.71038	-0.836884
filter23_particles@_15 ROI 70	1.71006	-0.74886
filter22_largeparticles@_17 ROI 10	1.70992	17.2831
filter23_particles@_37 ROI 22	1.70954	9.24691
filter3_largeparticles@_12 ROI 55	1.70933	13.8047
filter20_particlesB@_49 ROI 15	1.70918	1.62621
filter3_largeparticles@_82 ROI 60	1.709	1.47283
filter1_long@_29 ROI 24	1.70893	-0.360625
Filter7D_long_39 ROI 18	1.70809	-1.76738
filter23_particles@_48 ROI 90	1.70775	-4.31933
filter3_largeparticles@_53 ROI 59	1.70772	1.39945
filter3_largeparticles@_63 ROI 191	1.70727	-0.479652
filter20_particles@_52 ROI 34	1.70664	2.1771
filter3_largeparticles@_7 ROI 45	1.70602	0.968579
filter3_largeparticles@_48 ROI 36	1.70584	2.99131
filter3_largeparticles@_84 ROI 63	1.7058	2.56252
filter1_particles_screen_40@_51 ROI 19	1.70567	0.820574
filter3_largeparticles@_81 ROI 209	1.70439	1.14394
filter22_largeparticles@_78 ROI 16	1.70439	1.88895
filter22_particles56to80@_22.im	1.70438	2.09081
filter20_particlesB@_20 ROI 5	1.7041	2.08728
filter1_long@_25 ROI 37	1.70376	2.21637
filter23_particlesB@_17 ROI 17	1.70333	0.888966
filter20_particlesB@_92 ROI 43	1.70322	2.30571
filter3_largeparticles@_36 ROI 73	1.7032	1.94919
filter5_long_50 ROI 1	1.70313	0.541896
filter23_particles@_32 ROI 12	1.70293	6.0375
filter22_particles56to80@_2 ROI 49	1.70207	20.6555
filter22_largeparticles@_65 ROI 78	1.70163	6.85144
filter5_long_20 ROI 10	1.70151	-0.0952166
filter3_largeparticles@_44 ROI 60	1.70134	1.19405
filter22_largeparticles@_61 ROI 17	1.70059	0.327579
filter3_largeparticles@_46 ROI 98	1.70009	-0.2086
filter23_particles@_21 ROI 9	1.69967	1.19039
filter20_particles@_1 ROI 50	1.69944	5.69192
filter22_largeparticles@_85 ROI 72	1.69912	5.2053
filter23_particles@_53 ROI 412	1.69911	1.90779
filter3_largeparticles@_8 ROI 70	1.69877	0.672152
filter3B_particles@_62 ROI 9	1.69782	-0.747338
filter3_largeparticles@_9 ROI 86	1.69715	0.900574
filter22_largeparticles@_33 ROI 25	1.69699	-0.739102
Filter7D_long_38 ROI 76	1.69603	0.165511
filter1_long@_9 ROI 10	1.69603	3.68909
filter1_long@_46 ROI 40	1.69574	1.14201
filter3_largeparticles@_5 ROI 29	1.6957	0.0951414
filt5_particles@_5 ROI 5	1.69523	2.2618
filter3_largeparticles@_81 ROI 138	1.69517	1.1183
filter3B_particles@_41 ROI 65	1.69481	6.8814
filter22_largeparticles@_86 ROI 16	1.69447	0.563327
filter3_largeparticles@_81 ROI 125	1.6937	2.15139
filter20_particles@_9 ROI 75	1.69342	10.7495
filter3_largeparticles@_92 ROI 151	1.69303	27.9236
filter5_long_22 ROI 1	1.69275	2.388
filter1_long@_18 ROI 3	1.6923	0.198181
filter3B_particles@_58 ROI 62	1.69167	2.55084
filter20_particles@_31 ROI 16	1.69085	1.11879
filter3B_particles@_6 ROI 54	1.69027	-0.28724
filter3_largeparticles@_2 ROI 100	1.69	0.470461
filter1_long@_12 ROI 2	1.68965	3.46341
filter3_largeparticles@_69 ROI 25	1.68928	1.28676
filter22_largeparticles@_82 ROI 76	1.68914	1.4606
filter3B_particles@_58 ROI 60	1.68893	-3.47091
filter22_largeparticles@_30 ROI 75	1.68862	24.044
filter3_largeparticles@_82 ROI 6	1.6883	1.97675
filter3B_particles@_58 ROI 118	1.68805	1.5918
filter3_largeparticles@_92 ROI 142	1.68781	9.21181
filter3_largeparticles@_92 ROI 195	1.68774	18.7356
filter3B_particles@_35 ROI 19	1.68721	6.91944
filter23_particlesB@_27 ROI 25	1.68688	53.2501
filter3_largeparticles@_12 ROI 77	1.68609	8.55623
filter3_largeparticles@_92 ROI 24	1.68602	30.6179
filter22_largeparticles@_12 ROI 79	1.68595	0.33605
filter1_long@_4 ROI 3	1.68584	2.91626
filter3_largeparticles@_65 ROI 49	1.68494	7.23029
filter23_particles@_53 ROI 425	1.68479	0.603758
filter22_largeparticles@_28 ROI 6	1.68478	31.16
Filter7D_long_17 ROI 40	1.6842	5.05736
filter23_particles@_37 ROI 44	1.68409	1.95955
filt5_particlesD@_21 ROI 18	1.684	0.919407
filter22_largeparticles@_83 ROI 59	1.68367	-3.19327
filter3_largeparticles@_34 ROI 46	1.6832	2.60192
filter1_particles_screen_40@_13 ROI 8	1.68319	12.9656
filter3B_particles@_50 ROI 31	1.68271	1.22437
filter3_largeparticles@_66 ROI 103	1.68237	-0.630876
filter3_largeparticles@_91 ROI 201	1.68181	1.26764
filter22_particles@_2 ROI 13	1.68128	1.88708
Filter7D_long_36 ROI 28	1.68076	-2.24005
Filter7D_long_19 ROI 30	1.68057	0.370333
filter7_part@_13 ROI 16	1.68035	0.966383
filter22_largeparticles@_95 ROI 144	1.68012	13.8226
filter23_particles@_13 ROI 60	1.67995	-0.229973
filter22_largeparticles@_95 ROI 233	1.67991	41.251
filter23_particles@_5 ROI 35	1.67937	-2.1373
Filter7D_long_40 ROI 78	1.67907	0.364052
filter20_particles@_9 ROI 54	1.67896	12.0708
filter3_largeparticles@_81 ROI 5	1.6789	2.40573
filter23_particles@_36 ROI 32	1.67889	-2.06475
filter22_particles@_47 ROI 8	1.67881	0.218171
filter22_largeparticles@_50 ROI 4	1.67857	1.19238
filter22_largeparticles@_95 ROI 194	1.67792	18.6992
filter3_largeparticles@_52 ROI 134	1.67756	6.20338
filter3_largeparticles@_31 ROI 42	1.67708	1.96673
filter5_long_3 ROI 18	1.67683	0.609329
filter20_particles@_13 ROI 63	1.67652	24.9112
filter3B_particles@_51 ROI 201	1.67635	-3.14457
filter3_largeparticles@_81 ROI 120	1.67574	1.4258
filter3_largeparticles@_81 ROI 75	1.67568	3.37468
filter23_particlesB@_34 ROI 170	1.67516	-0.165111
filt5_particles@_10 ROI 35	1.67511	1.81288
filter22_particles@_32 ROI 6	1.6742	3.55689
filter1_particles_screen_40@_53 ROI 125	1.67408	-0.0137778
filter5_long_15 ROI 9	1.67397	0.208539
filter20_particlesB@_64 ROI 45	1.67362	3.79307
filter3_largeparticles@_62 ROI 207	1.67359	0.993326
filter20_particles@_43 ROI 81	1.67347	4.30663
filter3_largeparticles@_82 ROI 37	1.67331	2.35848
filter3_largeparticles@_82 ROI 20	1.67287	3.06304
filter23_particles@_54 ROI 394	1.67261	3.17321
filter7C_long_9 ROI 25	1.67256	-1.4539
filter1_long@_34 ROI 4	1.67255	-1.59277
filter23_particlesB@_11 ROI 35	1.67187	-3.40192
filter22_largeparticles@_47 ROI 143	1.67167	0.939487
filter3_largeparticles@_60 ROI 40	1.67161	1.02398
filter23_particles@_50 ROI 182	1.67096	1.98857
filter3B_particles@_61 ROI 158	1.6706	28.0438
filter23_particlesB@_25 ROI 3	1.66915	-5.02805
filter7C_long_7 ROI 4	1.66913	0.752303
filter3_largeparticles@_92 ROI 85	1.6689	32.5949
filter3_largeparticles@_34 ROI 98	1.66874	12.9272
filter3_largeparticles@_35 ROI 110	1.66874	2.22103
filter1_long@_8 ROI 44	1.66857	6.41398
Filter7D_long_4 ROI 103	1.66855	0.220964
filter22_largeparticles@_43 ROI 86	1.66819	0.176645
filter3_largeparticles@_81 ROI 183	1.66808	2.46041
Filter7D_long_25 ROI 137	1.66795	-1.48132
filter3_largeparticles@_81 ROI 172	1.66778	2.66358
filter5_long_13 ROI 18	1.66769	-2.00499
filter3_largeparticles@_26 ROI 250	1.66697	1.42587
filter22_particles@_9 ROI 12	1.66659	1.12692
filter23_particles@_54 ROI 191	1.66646	1.86888
filter3_largeparticles@_81 ROI 195	1.66553	2.16936
filter20_particlesB@_91 ROI 103	1.66512	5.8648
filter22_largeparticles@_89 ROI 39	1.66485	9.71736
filter3B_particles@_88 ROI 60	1.66469	7.78661
filter3_largeparticles@_66 ROI 44	1.6646	0.784755
Filter7D_long_6 ROI 3	1.66447	1.17035
filter1_long@_41 ROI 40	1.66384	3.65643
filter7_part@_6 ROI 75	1.66379	0.733475
filter3_largeparticles@_92 ROI 181	1.66255	14.9722
filter22_largeparticles@_9 ROI 77	1.66168	1.53823
filter23_particlesB@_7 ROI 12	1.66072	-3.56193
filter3_largeparticles@_88 ROI 45	1.65983	0.50136
filter3_largeparticles@_81 ROI 142	1.65923	1.76551
Filter7D_long_25 ROI 400	1.65905	-2.19054
filter23_particles@_55 ROI 268	1.65889	3.46635
filter3B_particles@_52 ROI 4	1.6582	7.04265
filter22_largeparticles@_10 ROI 69	1.65805	-1.08163
filter3_largeparticles@_33 ROI 10	1.65799	9.35099
filter3_largeparticles@_81 ROI 185	1.65744	1.65596
filter3_largeparticles@_15 ROI 13	1.65738	43.2942
filter23_particlesB@_14 ROI 19	1.65726	3.34851
filter22_largeparticles@_83 ROI 16	1.65666	37.6082
filter23_particles@_16 ROI 57	1.65634	10.3438
filter22_largeparticles@_98 ROI 133	1.65614	3.9477
filter3_largeparticles@_17 ROI 146	1.65613	0.327703
filter23_particles@_18 ROI 12	1.65603	5.26866
filter22_largeparticles@_47 ROI 110	1.65588	1.27651
filter23_particles@_56 ROI 46	1.65548	-1.3245
filter22_largeparticles@_11 ROI 103	1.65526	2.35156
filter3_largeparticles@_2 ROI 59	1.65525	-0.132063
filter1_long@_41 ROI 93	1.65417	3.18387
filter3_largeparticles@_81 ROI 112	1.65382	2.76677
filter1_particles_screen_40@_26 ROI 11	1.6538	-3.4312
filter3_largeparticles@_81 ROI 43	1.65357	1.65357
filter3B_particles@_29 ROI 4	1.65334	1.71494
filter23_particles@_55 ROI 230	1.65278	1.18488
filter22_largeparticles@_58 ROI 119	1.65267	21.806
Filter7D_long_25 ROI 5	1.65205	1.49077
filter20_particlesB@_27 ROI 1	1.65186	0.846883
filter22_largeparticles@_37 ROI 62	1.65101	2.39343
filter20_particlesB@_59 ROI 74	1.65052	1.92598
filter3_largeparticles@_81 ROI 159	1.65	2.12755
filter20_particles@_10 ROI 12	1.64998	18.6991
filter20_particles@_44 ROI 14	1.64981	2.53142
filter22_largeparticles@_65 ROI 54	1.64975	20.8771
filter23_particles@_41 ROI 97	1.6495	-5.68494
filter3B_particles@_33 ROI 26	1.64923	10.9486
filter1_long@_42 ROI 4	1.64923	1.87159
filter23_particles@_42 ROI 248	1.64922	8.88156
filter23_particles@_39 ROI 68	1.64895	33.0303
filter20_particles@_9 ROI 36	1.64869	20.3852
filter20_particles@_15 ROI 14	1.64865	19.5052
filter3_largeparticles@_53 ROI 103	1.64773	3.22244
filter3B_particles@_68 ROI 129	1.64763	-0.18159
filt5_particles@_10 ROI 32	1.64744	1.33022
Filter7D_long_47 ROI 3	1.64694	8.05804
filter23_particles@_45 ROI 129	1.64619	6.68745
filter22_largeparticles@_29 ROI 46	1.64619	5.69664
Filter7D_long_25 ROI 32	1.64608	1.42494
filter3_largeparticles@_81 ROI 9	1.64587	1.70293
filter3_largeparticles@_66 ROI 108	1.6458	1.44496
filter5_long_39 ROI 14	1.64566	2.28882
filter23_particlesB@_13 ROI 86	1.64557	-1.87214
filter3B_particles@_42 ROI 9	1.64509	-1.36122
filter3_largeparticles@_1 ROI 89	1.64478	9.4013
filter5_long_6 ROI 8	1.64327	1.49138
filter3_largeparticles@_47 ROI 6	1.64301	1.93416
filter3_largeparticles@_53 ROI 57	1.64296	0.0507891
filter7C_long_11 ROI 27	1.6428	2.37503
filter22_largeparticles@_95 ROI 218	1.64124	16.6749
filter3B_particles@_35 ROI 42	1.64042	5.83481
filter3_largeparticles@_4 ROI 55	1.64039	0.226667
filter3_largeparticles@_73 ROI 83	1.63979	2.81373
filter3_largeparticles@_82 ROI 65	1.6385	1.60374
filter3B_particles@_50 ROI 6	1.63706	0.291897
filter23_particlesB@_15 ROI 20	1.63698	-3.23578
filter23_particles@_54 ROI 295	1.63561	2.03287
filter20_particles@_56 ROI 23	1.63511	2.02547
filter3_largeparticles@_49 ROI 15	1.63496	0.57278
filter3_largeparticles@_36 ROI 51	1.63483	0.231028
filter3B_particles@_48 ROI 104	1.63435	1.35947
[truncated: 37,044 more rows]

## Sheet: Fig.3_c
Cell Type	Station	IMAGEFILE	cell specific rate (fmol N/cell/day)
NCD	5	filter3_largeparticles@_10.im	0.384409
NCD	5	filter3_largeparticles@_17.im	8.60809
NCD	5	filter3_largeparticles@_33.im	3.96089
NCD	5	filter3_largeparticles@_91.im	0.725012
NCD	5	filter3_largeparticles@_82.im	0.937374
NCD	10	Filt5_particleE28_depth@_1.im	1.0982
NCD	10	Filt5_particleE28_depth@_2.im	0.551898
NCD	10	Filt5_particleE28_depth@_2.im	0.373589
NCD	10	Filt5_particleE28_depth@_2.im	0.217087
NCD	10	Filt5_particleE28_depth@_2.im	0.146571
NCD	10	Filt5_particleE28_depth@_3.im	1.00201
NCD	10	Filt5_particleE28_depth@_3.im	0.686065
NCD	10	Filt5_particleE28_depth@_4.im	0.289032
NCD	10	Filt5_particleE28_depth@_4.im	0.203919
NCD	10	Filt5_particleErestart6_depth@_2.im	0.111336
NCD	10	Filt5_particlesE@_21.im	0.463495
NCD	10	Filt5_particlesE@_21.im	0.133198
NCD	10	Filt5_particlesE@_22.im	0.174501
NCD	10	Filt5_particlesErestart@_6.im	0.17172
NCD	10	Filt5_particlesErestart@_6.im	0.193095
NCD	10	Nfixer_filt5_20.im	0.161474
NCD	10	Nfixer_filt5_20.im	0.0640699
NCD	10	Nfixer_filt5_57.im	1.30878
NCD	10	Nfixer_filt5_57.im	0.473441
NCD	10	Nfixer_filt5_57.im	0.224505
NCD	10	Nfixer_filt5_57.im	0.132389
NCD	10	Nfixer_filt5_57.im	0.129631
NCD	10	Nfixer_filt5_57.im	0.0880827
NCD	10	Nfixer_filt5_57.im	0.104347
NCD	10	Nfixer_filt5_57.im	0.082492
NCD	10	Nfixer_filt5_57.im	0.108913
NCD	10	Nfixer_filt5_57.im	0.0604949
NCD	10	Nfixer_filt5_57.im	0.0753626
NCD	10	Filt5_particleErestart6_depth@_3.im	0.0539775
Cyano	23	filter23_particles@_6.im	1.4891
Cyano	5	filter3_largeparticles@_92.im	0.309671
Cyano	5	filter3_largeparticles@_92.im	0.611757
Cyano	14	Nfixer_filt7_31.im	0.168775
Cyano	14	Nfixer_filt7_31.im	0.165201
Cyano	14	Nfixer_filt7_31.im	0.301313
Cyano	14	Nfixer_filt7_31.im	0.142835
Cyano	14	Nfixer_filt7_31.im	0.722967
Cyano	14	Nfixer_filt7_31.im	0.827926
Cyano	14	Nfixer_filt7_31.im	0.421664
Cyano	14	Nfixer_filt7_31.im	0.107355
Cyano	14	Nfixer_filt7_31.im	0.875679
Cyano	14	Nfixer_filt7_31.im	0.136568
Cyano	14	Nfixer_filt7_31.im	0.161064
Cyano	14	filt7D_22_redone.im	0.112005
Cyano	14	filt7D_22_redone.im	0.127884
Cyano	14	filt7D_22_redone.im	0.105682
Cyano	14	filt7D_22_redone.im	0.129636
Cyano	14	filt7D_22_redone.im	0.11698
Cyano	14	filt7D_22_redone.im	0.135475
Cyano	14	filt7D_22_redone.im	0.139774
Cyano	14	filt7D_22_redone.im	0.0908114
Cyano	14	filt7D_22_redone.im	0.0988808
Cyano	14	filt7D_22_redone.im	0.113469
Cyano	14	filt7D_22_redone.im	0.128072
Cyano	14	filt7D_22_redone.im	0.095685
Cyano	14	filt7D_22_redone.im	0.0833726
Cyano	14	filt7D_22_redone.im	0.0986106
Cyano	22	rerun_fil22_large_2_17_56_59_90_3.im	0.377071
Cyano	22	rerun_fil22_large_2_17_56_59_90_3.im	0.432954
Cyano	22	rerun_fil22_large_2_17_56_59_90_3.im	0.437494
Cyano	22	rerun_fil22_large_2_17_56_59_90_3.im	0.365742
Cyano	22	rerun_fil22_large_2_17_56_59_90_3.im	0.401742
Cyano	22	rerun_fil22_large_2_17_56_59_90_3.im	0.446426
Cyano	22	rerun_fil22_large_2_17_56_59_90_3.im	1.16729
Cyano	22	rerun_fil22_large_2_17_56_59_90_3.im	0.309799
Cyano	22	rerun_fil22_large_2_17_56_59_90_3.im	0.284263
Cyano	22	rerun_fil22_large_2_17_56_59_90_3.im	0.2523
Cyano	22	rerun_fil22_large_2_17_56_59_90_3.im	0.258452
Cyano	22	filter22_largeparticles@_56.im	0.249539
